# Supplementary material for: Characterizing a subtropical hypereutrophic lake: From physicochemical variables to shotgun metagenomic data
Source: Front Microbiol. 2022 Dec 2;13:1037626. doi: 10.3389/fmicb.2022.1037626 (PMC9755700; doi:10.3389/fmicb.2022.1037626)
Supplement: Supplementary file 3 [file Table_2.XLSX]

## Sheet: Nitrospirae narG
Sample	Type	Query ID	Gene Name	EggNOG Description	E-Value	Bit-Score	Best Tax-Level	EC Codes	#GO	GOs	GO Names	KEGG KO	KEGG Pathway
1	COG,ENOG	NODE_18699_length_1838_cov_9.054964_1_682_-	narG	Belongs to the prokaryotic molybdopterin-containing oxidoreductase family	1.5e-134	485.3	Nitrospirae	EC:1.7.5.1	1	C:GO:0005886	C:plasma membrane	K00370,K17050	map00910,map01120,map02020
1	COG,ENOG	NODE_23368_length_1612_cov_6.892742_1_226_-	narG	Belongs to the prokaryotic molybdopterin-containing oxidoreductase family	1.4e-39	168.3	Nitrospirae	EC:1.7.5.1	1	C:GO:0005886	C:plasma membrane	K00370,K17050	map00910,map01120,map02020
1	COG,ENOG	NODE_58745_length_897_cov_6.807601_1_897_-	narG	Belongs to the prokaryotic molybdopterin-containing oxidoreductase family	1.8e-161	575.1	Nitrospirae	EC:1.7.5.1	1	C:GO:0005886	C:plasma membrane	K00370,K17050	map00910,map01120,map02020
1	COG,ENOG	NODE_80625_length_733_cov_10.640118_1_733_+	narG	Belongs to the prokaryotic molybdopterin-containing oxidoreductase family	1.1e-138	499.2	Nitrospirae	EC:1.7.5.1	1	C:GO:0005886	C:plasma membrane	K00370,K17050	map00910,map01120,map02020
1	COG,ENOG	NODE_82908_length_720_cov_2.852632_1_720_+	narG	Belongs to the prokaryotic molybdopterin-containing oxidoreductase family	9.5e-129	466.1	Nitrospirae	EC:1.7.5.1	1	C:GO:0005886	C:plasma membrane	K00370,K17050	map00910,map01120,map02020
1	COG,ENOG	NODE_87922_length_694_cov_8.397496_1_694_+	narG	Belongs to the prokaryotic molybdopterin-containing oxidoreductase family	2.5e-124	451.4	Nitrospirae	EC:1.7.5.1	1	C:GO:0005886	C:plasma membrane	K00370,K17050	map00910,map01120,map02020
1	COG,ENOG	NODE_101238_length_635_cov_3.093103_1_635_-	narG	Belongs to the prokaryotic molybdopterin-containing oxidoreductase family	1.5e-109	402.1	Nitrospirae	EC:1.7.5.1	1	C:GO:0005886	C:plasma membrane	K00370,K17050	map00910,map01120,map02020
1	COG,ENOG	NODE_124500_length_559_cov_6.065476_1_559_+	narG	Belongs to the prokaryotic molybdopterin-containing oxidoreductase family	7.8e-105	386.3	Nitrospirae	EC:1.7.5.1	1	C:GO:0005886	C:plasma membrane	K00370,K17050	map00910,map01120,map02020
1	COG,ENOG	NODE_128668_length_548_cov_13.091278_1_548_-	narG	Belongs to the prokaryotic molybdopterin-containing oxidoreductase family	1.1e-100	372.5	Nitrospirae	EC:1.7.5.1	1	C:GO:0005886	C:plasma membrane	K00370,K17050	map00910,map01120,map02020
1	COG,ENOG	NODE_160311_length_482_cov_2.067916_1_482_+	narG	Belongs to the prokaryotic molybdopterin-containing oxidoreductase family	6.9e-86	323.2	Nitrospirae	EC:1.7.5.1	1	C:GO:0005886	C:plasma membrane	K00370,K17050	map00910,map01120,map02020
1	COG,ENOG	NODE_226168_length_398_cov_3.836735_1_398_-	narG	Belongs to the prokaryotic molybdopterin-containing oxidoreductase family	3.4e-70	270.8	Nitrospirae	EC:1.7.5.1	1	C:GO:0005886	C:plasma membrane	K00370,K17050	map00910,map01120,map02020
1	COG,ENOG	NODE_260739_length_369_cov_6.538217_1_369_+	narG	Belongs to the prokaryotic molybdopterin-containing oxidoreductase family	2.4e-62	244.6	Nitrospirae	EC:1.7.5.1	1	C:GO:0005886	C:plasma membrane	K00370,K17050	map00910,map01120,map02020
1	COG,ENOG	NODE_307916_length_339_cov_10.573944_65_339_-	narG	Belongs to the prokaryotic molybdopterin-containing oxidoreductase family	8.4e-41	172.6	Nitrospirae	EC:1.7.5.1	1	C:GO:0005886	C:plasma membrane	K00370,K17050	map00910,map01120,map02020
2	COG,ENOG	NODE_313092_length_337_cov_0.929078_1_337_-	narG	Belongs to the prokaryotic molybdopterin-containing oxidoreductase family	1.3e-53	215.3	Nitrospirae	EC:1.7.5.1	1	C:GO:0005886	C:plasma membrane	K00370,K17050	map00910,map01120,map02020
2	COG,ENOG	NODE_313187_length_336_cov_12.686833_62_336_-	narG	Belongs to the prokaryotic molybdopterin-containing oxidoreductase family	1.3e-41	175.3	Nitrospirae	EC:1.7.5.1	1	C:GO:0005886	C:plasma membrane	K00370,K17050	map00910,map01120,map02020
2	COG,ENOG	NODE_349947_length_317_cov_16.370229_1_317_+	narG	Belongs to the prokaryotic molybdopterin-containing oxidoreductase family	5.3e-58	229.9	Nitrospirae	EC:1.7.5.1	1	C:GO:0005886	C:plasma membrane	K00370,K17050	map00910,map01120,map02020
2	COG,ENOG	NODE_373241_length_306_cov_2.509960_1_306_-	narG	Belongs to the prokaryotic molybdopterin-containing oxidoreductase family	7.8e-51	206.1	Nitrospirae	EC:1.7.5.1	1	C:GO:0005886	C:plasma membrane	K00370,K17050	map00910,map01120,map02020
2	COG,ENOG	NODE_441378_length_279_cov_6.388393_1_279_-	narG	Belongs to the prokaryotic molybdopterin-containing oxidoreductase family	6.2e-47	193	Nitrospirae	EC:1.7.5.1	1	C:GO:0005886	C:plasma membrane	K00370,K17050	map00910,map01120,map02020
2	COG,ENOG	NODE_453710_length_275_cov_1.736364_1_275_-	narG	Belongs to the prokaryotic molybdopterin-containing oxidoreductase family	1e-37	162.2	Nitrospirae	EC:1.7.5.1	1	C:GO:0005886	C:plasma membrane	K00370,K17050	map00910,map01120,map02020
2	COG,ENOG	NODE_543608_length_259_cov_1.882353_1_259_+	narG	Belongs to the prokaryotic molybdopterin-containing oxidoreductase family	9.9e-39	165.6	Nitrospirae	EC:1.7.5.1	1	C:GO:0005886	C:plasma membrane	K00370,K17050	map00910,map01120,map02020
2	COG,ENOG	NODE_573035_length_255_cov_3.840000_1_255_-	narG	Belongs to the prokaryotic molybdopterin-containing oxidoreductase family	1e-37	162.2	Nitrospirae	EC:1.7.5.1	1	C:GO:0005886	C:plasma membrane	K00370,K17050	map00910,map01120,map02020
2	COG,ENOG	NODE_605871_length_251_cov_1.479592_1_251_+	narG	Belongs to the prokaryotic molybdopterin-containing oxidoreductase family	2.5e-39	167.5	Nitrospirae	EC:1.7.5.1	1	C:GO:0005886	C:plasma membrane	K00370,K17050	map00910,map01120,map02020
2	COG,ENOG	NODE_644247_length_246_cov_3.869110_1_246_+	narG	Belongs to the prokaryotic molybdopterin-containing oxidoreductase family	5.9e-32	142.9	Nitrospirae	EC:1.7.5.1	1	C:GO:0005886	C:plasma membrane	K00370,K17050	map00910,map01120,map02020
2	COG,ENOG	NODE_683435_length_242_cov_1.021390_1_242_-	narG	Belongs to the prokaryotic molybdopterin-containing oxidoreductase family	1e-34	152.1	Nitrospirae	EC:1.7.5.1	1	C:GO:0005886	C:plasma membrane	K00370,K17050	map00910,map01120,map02020
2	COG,ENOG	NODE_688092_length_241_cov_1.456989_1_241_-	narG	Belongs to the prokaryotic molybdopterin-containing oxidoreductase family	4.1e-39	166.8	Nitrospirae	EC:1.7.5.1	1	C:GO:0005886	C:plasma membrane	K00370,K17050	map00910,map01120,map02020
2	COG,ENOG	NODE_708133_length_239_cov_1.043478_1_239_+	narG	Belongs to the prokaryotic molybdopterin-containing oxidoreductase family	7.1e-28	129.4	Nitrospirae	EC:1.7.5.1	1	C:GO:0005886	C:plasma membrane	K00370,K17050	map00910,map01120,map02020
2	COG,ENOG	NODE_726640_length_237_cov_1.049451_1_237_+	narG	Belongs to the prokaryotic molybdopterin-containing oxidoreductase family	1.2e-30	138.7	Nitrospirae	EC:1.7.5.1	1	C:GO:0005886	C:plasma membrane	K00370,K17050	map00910,map01120,map02020
3	COG,ENOG	NODE_745517_length_234_cov_3.558659_1_234_+	narG	Belongs to the prokaryotic molybdopterin-containing oxidoreductase family	2.1e-35	154.5	Nitrospirae	EC:1.7.5.1	1	C:GO:0005886	C:plasma membrane	K00370,K17050	map00910,map01120,map02020
3	COG,ENOG	NODE_843220_length_223_cov_1.047619_1_223_-	narG	Belongs to the prokaryotic molybdopterin-containing oxidoreductase family	7.3e-30	136	Nitrospirae	EC:1.7.5.1	1	C:GO:0005886	C:plasma membrane	K00370,K17050	map00910,map01120,map02020
3	COG,ENOG	NODE_847180_length_222_cov_1.149701_1_222_-	narG	Belongs to the prokaryotic molybdopterin-containing oxidoreductase family	1.3e-33	148.3	Nitrospirae	EC:1.7.5.1	1	C:GO:0005886	C:plasma membrane	K00370,K17050	map00910,map01120,map02020
3	COG,ENOG	NODE_895401_length_216_cov_1.192547_1_216_+	narG	Belongs to the prokaryotic molybdopterin-containing oxidoreductase family	1.9e-26	124.4	Nitrospirae	EC:1.7.5.1	1	C:GO:0005886	C:plasma membrane	K00370,K17050	map00910,map01120,map02020
3	COG,ENOG	NODE_954713_length_208_cov_1.941176_1_208_-	narG	Belongs to the prokaryotic molybdopterin-containing oxidoreductase family	4.3e-24	116.3	Nitrospirae	EC:1.7.5.1	1	C:GO:0005886	C:plasma membrane	K00370,K17050	map00910,map01120,map02020
3	COG,ENOG	NODE_971513_length_178_cov_14.804878_1_178_+	narG	Belongs to the prokaryotic molybdopterin-containing oxidoreductase family	1e-23	115.2	Nitrospirae	EC:1.7.5.1	1	C:GO:0005886	C:plasma membrane	K00370,K17050	map00910,map01120,map02020
3	COG,ENOG	NODE_977888_length_115_cov_3.083333_1_115_+	narG	Belongs to the prokaryotic molybdopterin-containing oxidoreductase family	2.1e-11	73.6	Nitrospirae	EC:1.7.5.1	1	C:GO:0005886	C:plasma membrane	K00370,K17050	map00910,map01120,map02020
3	COG,ENOG	NODE_981225_length_88_cov_13.363636_1_88_-	narG	Belongs to the prokaryotic molybdopterin-containing oxidoreductase family	9.9e-06	54.3	Nitrospirae	EC:1.7.5.1	1	C:GO:0005886	C:plasma membrane	K00370,K17050	map00910,map01120,map02020
3	COG,ENOG	NODE_2277_length_9877_cov_6.555793_5748_9542_-	narG	Belongs to the prokaryotic molybdopterin-containing oxidoreductase family	0	2405.9	Nitrospirae	EC:1.7.5.1	1	C:GO:0005886	C:plasma membrane	K00370,K17050	map00910,map01120,map02020
3	COG,ENOG	NODE_10345_length_3386_cov_12.327529_2818_3386_+	narG	Belongs to the prokaryotic molybdopterin-containing oxidoreductase family	3.7e-110	404.1	Nitrospirae	EC:1.7.5.1	1	C:GO:0005886	C:plasma membrane	K00370,K17050	map00910,map01120,map02020
3	COG,ENOG	NODE_18621_length_2331_cov_10.492091_1_2331_+	narG	Belongs to the prokaryotic molybdopterin-containing oxidoreductase family	0	1554.3	Nitrospirae	EC:1.7.5.1	1	C:GO:0005886	C:plasma membrane	K00370,K17050	map00910,map01120,map02020
3	COG,ENOG	NODE_56305_length_1203_cov_2.612369_1_1203_-	narG	Belongs to the prokaryotic molybdopterin-containing oxidoreductase family	1.7e-213	748.4	Nitrospirae	EC:1.7.5.1	1	C:GO:0005886	C:plasma membrane	K00370,K17050	map00910,map01120,map02020
3	COG,ENOG	NODE_90234_length_923_cov_2.601382_216_923_+	narG	Belongs to the prokaryotic molybdopterin-containing oxidoreductase family	2.4e-127	461.5	Nitrospirae	EC:1.7.5.1	1	C:GO:0005886	C:plasma membrane	K00370,K17050	map00910,map01120,map02020
3	COG,ENOG	NODE_273261_length_511_cov_1.271930_1_511_+	narG	Belongs to the prokaryotic molybdopterin-containing oxidoreductase family	1.4e-84	318.9	Nitrospirae	EC:1.7.5.1	1	C:GO:0005886	C:plasma membrane	K00370,K17050	map00910,map01120,map02020
4	COG,ENOG	NODE_295998_length_490_cov_1.983908_1_413_-	narG	Belongs to the prokaryotic molybdopterin-containing oxidoreductase family	1.9e-55	221.9	Nitrospirae	EC:1.7.5.1	1	C:GO:0005886	C:plasma membrane	K00370,K17050	map00910,map01120,map02020
4	COG,ENOG	NODE_306709_length_481_cov_2.908451_1_481_-	narG	Belongs to the prokaryotic molybdopterin-containing oxidoreductase family	6e-90	336.7	Nitrospirae	EC:1.7.5.1	1	C:GO:0005886	C:plasma membrane	K00370,K17050	map00910,map01120,map02020
4	COG,ENOG	NODE_341405_length_456_cov_1.917706_1_456_-	narG	Belongs to the prokaryotic molybdopterin-containing oxidoreductase family	3.3e-74	284.3	Nitrospirae	EC:1.7.5.1	1	C:GO:0005886	C:plasma membrane	K00370,K17050	map00910,map01120,map02020
4	COG,ENOG	NODE_394034_length_425_cov_1.545946_297_425_+	narG	Belongs to the prokaryotic molybdopterin-containing oxidoreductase family	9.3e-14	81.6	Nitrospirae	EC:1.7.5.1	1	C:GO:0005886	C:plasma membrane	K00370,K17050	map00910,map01120,map02020
4	COG,ENOG	NODE_461626_length_393_cov_1.689349_1_393_+	narG	Belongs to the prokaryotic molybdopterin-containing oxidoreductase family	2.3e-66	258.1	Nitrospirae	EC:1.7.5.1	1	C:GO:0005886	C:plasma membrane	K00370,K17050	map00910,map01120,map02020
4	COG,ENOG	NODE_565765_length_357_cov_0.950331_1_357_+	narG	Belongs to the prokaryotic molybdopterin-containing oxidoreductase family	4.3e-36	157.1	Nitrospirae	EC:1.7.5.1	1	C:GO:0005886	C:plasma membrane	K00370,K17050	map00910,map01120,map02020
4	COG,ENOG	NODE_609961_length_344_cov_1.477509_1_344_+	narG	Belongs to the prokaryotic molybdopterin-containing oxidoreductase family	3.1e-48	197.6	Nitrospirae	EC:1.7.5.1	1	C:GO:0005886	C:plasma membrane	K00370,K17050	map00910,map01120,map02020
4	COG,ENOG	NODE_690216_length_324_cov_1.211896_1_324_-	narG	Belongs to the prokaryotic molybdopterin-containing oxidoreductase family	1.7e-45	188.3	Nitrospirae	EC:1.7.5.1	1	C:GO:0005886	C:plasma membrane	K00370,K17050	map00910,map01120,map02020
4	COG,ENOG	NODE_684121_length_325_cov_1.777778_1_325_-	narG	Belongs to the prokaryotic molybdopterin-containing oxidoreductase family	1.9e-38	164.9	Nitrospirae	EC:1.7.5.1	1	C:GO:0005886	C:plasma membrane	K00370,K17050	map00910,map01120,map02020
4	COG,ENOG	NODE_689665_length_324_cov_1.408922_1_324_-	narG	Belongs to the prokaryotic molybdopterin-containing oxidoreductase family	1.1e-55	222.2	Nitrospirae	EC:1.7.5.1	1	C:GO:0005886	C:plasma membrane	K00370,K17050	map00910,map01120,map02020
4	COG,ENOG	NODE_721586_length_316_cov_2.666667_1_316_+	narG	Belongs to the prokaryotic molybdopterin-containing oxidoreductase family	1.7e-44	184.9	Nitrospirae	EC:1.7.5.1	1	C:GO:0005886	C:plasma membrane	K00370,K17050	map00910,map01120,map02020
4	COG,ENOG	NODE_725764_length_315_cov_3.523077_1_315_-	narG	Belongs to the prokaryotic molybdopterin-containing oxidoreductase family	4e-26	124	Nitrospirae	EC:1.7.5.1	1	C:GO:0005886	C:plasma membrane	K00370,K17050	map00910,map01120,map02020
4	COG,ENOG	NODE_736344_length_313_cov_1.496124_1_313_-	narG	Belongs to the prokaryotic molybdopterin-containing oxidoreductase family	4.4e-45	186.8	Nitrospirae	EC:1.7.5.1	1	C:GO:0005886	C:plasma membrane	K00370,K17050	map00910,map01120,map02020
4	COG,ENOG	NODE_773873_length_305_cov_1.360000_1_305_-	narG	Belongs to the prokaryotic molybdopterin-containing oxidoreductase family	8.4e-47	192.6	Nitrospirae	EC:1.7.5.1	1	C:GO:0005886	C:plasma membrane	K00370,K17050	map00910,map01120,map02020
5	COG,ENOG	NODE_841459_length_291_cov_1.881356_1_291_+	narG	Belongs to the prokaryotic molybdopterin-containing oxidoreductase family	4.9e-47	193.4	Nitrospirae	EC:1.7.5.1	1	C:GO:0005886	C:plasma membrane	K00370,K17050	map00910,map01120,map02020
5	COG,ENOG	NODE_875997_length_285_cov_1.991304_1_285_-	narG	Belongs to the prokaryotic molybdopterin-containing oxidoreductase family	1.1e-48	198.7	Nitrospirae	EC:1.7.5.1	1	C:GO:0005886	C:plasma membrane	K00370,K17050	map00910,map01120,map02020
5	COG,ENOG	NODE_892620_length_283_cov_0.754386_1_283_-	narG	Belongs to the prokaryotic molybdopterin-containing oxidoreductase family	4.3e-40	170.2	Nitrospirae	EC:1.7.5.1	1	C:GO:0005886	C:plasma membrane	K00370,K17050	map00910,map01120,map02020
5	COG,ENOG	NODE_911349_length_279_cov_2.379464_1_279_-	narG	Belongs to the prokaryotic molybdopterin-containing oxidoreductase family	4.8e-44	183.3	Nitrospirae	EC:1.7.5.1	1	C:GO:0005886	C:plasma membrane	K00370,K17050	map00910,map01120,map02020
5	COG,ENOG	NODE_940688_length_275_cov_0.990909_1_275_+	narG	Belongs to the prokaryotic molybdopterin-containing oxidoreductase family	3.6e-23	113.6	Nitrospirae	EC:1.7.5.1	1	C:GO:0005886	C:plasma membrane	K00370,K17050	map00910,map01120,map02020
5	COG,ENOG	NODE_988313_length_268_cov_1.046948_1_268_+	narG	Belongs to the prokaryotic molybdopterin-containing oxidoreductase family	4e-29	133.7	Nitrospirae	EC:1.7.5.1	1	C:GO:0005886	C:plasma membrane	K00370,K17050	map00910,map01120,map02020
5	COG,ENOG	NODE_45286_length_1339_cov_3.739097_1_1339_-	narG	Belongs to the prokaryotic molybdopterin-containing oxidoreductase family	1.2e-223	782.3	Nitrospirae	EC:1.7.5.1	1	C:GO:0005886	C:plasma membrane	K00370,K17050	map00910,map01120,map02020
5	COG,ENOG	NODE_110096_length_815_cov_3.798684_1_815_-	narG	Belongs to the prokaryotic molybdopterin-containing oxidoreductase family	9.1e-155	552.7	Nitrospirae	EC:1.7.5.1	1	C:GO:0005886	C:plasma membrane	K00370,K17050	map00910,map01120,map02020
5	COG,ENOG	NODE_128192_length_748_cov_2.401154_1_748_+	narG	Belongs to the prokaryotic molybdopterin-containing oxidoreductase family	1.5e-135	488.8	Nitrospirae	EC:1.7.5.1	1	C:GO:0005886	C:plasma membrane	K00370,K17050	map00910,map01120,map02020
5	COG,ENOG	NODE_238831_length_530_cov_2.825263_1_530_+	narG	Belongs to the prokaryotic molybdopterin-containing oxidoreductase family	1e-98	365.9	Nitrospirae	EC:1.7.5.1	1	C:GO:0005886	C:plasma membrane	K00370,K17050	map00910,map01120,map02020
5	COG,ENOG	NODE_314539_length_457_cov_2.907960_103_457_-	narG	Belongs to the prokaryotic molybdopterin-containing oxidoreductase family	1e-57	229.2	Nitrospirae	EC:1.7.5.1	1	C:GO:0005886	C:plasma membrane	K00370,K17050	map00910,map01120,map02020
5	COG,ENOG	NODE_422295_length_393_cov_1.751479_1_393_-	narG	Belongs to the prokaryotic molybdopterin-containing oxidoreductase family	7.3e-70	269.6	Nitrospirae	EC:1.7.5.1	1	C:GO:0005886	C:plasma membrane	K00370,K17050	map00910,map01120,map02020
5	COG,ENOG	NODE_513349_length_357_cov_1.102649_1_357_-	narG	Belongs to the prokaryotic molybdopterin-containing oxidoreductase family	7.4e-55	219.5	Nitrospirae	EC:1.7.5.1	1	C:GO:0005886	C:plasma membrane	K00370,K17050	map00910,map01120,map02020
5	COG,ENOG	NODE_548310_length_345_cov_2.958621_1_345_+	narG	Belongs to the prokaryotic molybdopterin-containing oxidoreductase family	2.7e-60	237.7	Nitrospirae	EC:1.7.5.1	1	C:GO:0005886	C:plasma membrane	K00370,K17050	map00910,map01120,map02020
6	COG,ENOG	NODE_677770_length_311_cov_1.546875_1_311_-	narG	Belongs to the prokaryotic molybdopterin-containing oxidoreductase family	1.7e-46	191.4	Nitrospirae	EC:1.7.5.1	1	C:GO:0005886	C:plasma membrane	K00370,K17050	map00910,map01120,map02020
6	COG,ENOG	NODE_720041_length_301_cov_2.727642_1_301_-	narG	Belongs to the prokaryotic molybdopterin-containing oxidoreductase family	7.4e-46	189.5	Nitrospirae	EC:1.7.5.1	1	C:GO:0005886	C:plasma membrane	K00370,K17050	map00910,map01120,map02020
6	COG,ENOG	NODE_795718_length_286_cov_3.393939_1_286_-	narG	Belongs to the prokaryotic molybdopterin-containing oxidoreductase family	4.5e-39	166.8	Nitrospirae	EC:1.7.5.1	1	C:GO:0005886	C:plasma membrane	K00370,K17050	map00910,map01120,map02020
6	COG,ENOG	NODE_938509_length_265_cov_2.728571_1_265_+	narG	Belongs to the prokaryotic molybdopterin-containing oxidoreductase family	8.4e-32	142.5	Nitrospirae	EC:1.7.5.1	1	C:GO:0005886	C:plasma membrane	K00370,K17050	map00910,map01120,map02020
6	COG,ENOG	NODE_964432_length_263_cov_1.788462_1_263_+	narG	Belongs to the prokaryotic molybdopterin-containing oxidoreductase family	6.7e-40	169.5	Nitrospirae	EC:1.7.5.1	1	C:GO:0005886	C:plasma membrane	K00370,K17050	map00910,map01120,map02020
6	COG,ENOG	NODE_989629_length_261_cov_1.660194_1_261_-	narG	Belongs to the prokaryotic molybdopterin-containing oxidoreductase family	1.7e-41	174.9	Nitrospirae	EC:1.7.5.1	1	C:GO:0005886	C:plasma membrane	K00370,K17050	map00910,map01120,map02020
6	COG,ENOG	NODE_992083_length_261_cov_1.184466_1_261_+	narG	Belongs to the prokaryotic molybdopterin-containing oxidoreductase family	3.6e-40	170.2	Nitrospirae	EC:1.7.5.1	1	C:GO:0005886	C:plasma membrane	K00370,K17050	map00910,map01120,map02020
6	COG,ENOG	NODE_1030159_length_258_cov_1.152709_1_258_+	narG	Belongs to the prokaryotic molybdopterin-containing oxidoreductase family	1.1e-33	148.7	Nitrospirae	EC:1.7.5.1	1	C:GO:0005886	C:plasma membrane	K00370,K17050	map00910,map01120,map02020
6	COG,ENOG	NODE_1063872_length_255_cov_1.890000_1_255_-	narG	Belongs to the prokaryotic molybdopterin-containing oxidoreductase family	5.2e-37	159.8	Nitrospirae	EC:1.7.5.1	1	C:GO:0005886	C:plasma membrane	K00370,K17050	map00910,map01120,map02020
6	COG,ENOG	NODE_43832_length_1107_cov_1.894487_1_1107_+	narG	Belongs to the prokaryotic molybdopterin-containing oxidoreductase family	7.4e-192	676.4	Nitrospirae	EC:1.7.5.1	1	C:GO:0005886	C:plasma membrane	K00370,K17050	map00910,map01120,map02020
6	COG,ENOG	NODE_58321_length_954_cov_2.288098_1_954_-	narG	Belongs to the prokaryotic molybdopterin-containing oxidoreductase family	9.6e-156	556.2	Nitrospirae	EC:1.7.5.1	1	C:GO:0005886	C:plasma membrane	K00370,K17050	map00910,map01120,map02020
6	COG,ENOG	NODE_112906_length_681_cov_1.701278_1_512_-	narG	Belongs to the prokaryotic molybdopterin-containing oxidoreductase family	2.2e-98	364.8	Nitrospirae	EC:1.7.5.1	1	C:GO:0005886	C:plasma membrane	K00370,K17050	map00910,map01120,map02020
6	COG,ENOG	NODE_135226_length_621_cov_2.056537_1_300_+	narG	Belongs to the prokaryotic molybdopterin-containing oxidoreductase family	1.6e-45	188.3	Nitrospirae	EC:1.7.5.1	1	C:GO:0005886	C:plasma membrane	K00370,K17050	map00910,map01120,map02020
6	COG,ENOG	NODE_178761_length_540_cov_2.039175_1_540_-	narG	Belongs to the prokaryotic molybdopterin-containing oxidoreductase family	8.9e-98	362.8	Nitrospirae	EC:1.7.5.1	1	C:GO:0005886	C:plasma membrane	K00370,K17050	map00910,map01120,map02020
7	COG,ENOG	NODE_332886_length_400_cov_1.011594_1_400_-	narG	Belongs to the prokaryotic molybdopterin-containing oxidoreductase family	3.8e-58	230.7	Nitrospirae	EC:1.7.5.1	1	C:GO:0005886	C:plasma membrane	K00370,K17050	map00910,map01120,map02020
7	COG,ENOG	NODE_391763_length_371_cov_1.117089_1_371_-	narG	Belongs to the prokaryotic molybdopterin-containing oxidoreductase family	4e-65	253.8	Nitrospirae	EC:1.7.5.1	1	C:GO:0005886	C:plasma membrane	K00370,K17050	map00910,map01120,map02020
7	COG,ENOG	NODE_415245_length_361_cov_1.571895_1_361_+	narG	Belongs to the prokaryotic molybdopterin-containing oxidoreductase family	6e-60	236.5	Nitrospirae	EC:1.7.5.1	1	C:GO:0005886	C:plasma membrane	K00370,K17050	map00910,map01120,map02020
7	COG,ENOG	NODE_447241_length_349_cov_1.622449_1_349_+	narG	Belongs to the prokaryotic molybdopterin-containing oxidoreductase family	1.6e-60	238.4	Nitrospirae	EC:1.7.5.1	1	C:GO:0005886	C:plasma membrane	K00370,K17050	map00910,map01120,map02020
7	COG,ENOG	NODE_472165_length_341_cov_0.898601_1_341_-	narG	Belongs to the prokaryotic molybdopterin-containing oxidoreductase family	1.1e-53	215.7	Nitrospirae	EC:1.7.5.1	1	C:GO:0005886	C:plasma membrane	K00370,K17050	map00910,map01120,map02020
7	COG,ENOG	NODE_492556_length_334_cov_1.372760_1_334_+	narG	Belongs to the prokaryotic molybdopterin-containing oxidoreductase family	5.8e-52	209.9	Nitrospirae	EC:1.7.5.1	1	C:GO:0005886	C:plasma membrane	K00370,K17050	map00910,map01120,map02020
7	COG,ENOG	NODE_566811_length_312_cov_1.645914_1_312_-	narG	Belongs to the prokaryotic molybdopterin-containing oxidoreductase family	2.8e-53	214.2	Nitrospirae	EC:1.7.5.1	1	C:GO:0005886	C:plasma membrane	K00370,K17050	map00910,map01120,map02020
7	COG,ENOG	NODE_711288_length_278_cov_1.291480_1_278_+	narG	Belongs to the prokaryotic molybdopterin-containing oxidoreductase family	5.7e-39	166.4	Nitrospirae	EC:1.7.5.1	1	C:GO:0005886	C:plasma membrane	K00370,K17050	map00910,map01120,map02020
7	COG,ENOG	NODE_788325_length_266_cov_1.170616_1_266_-	narG	Belongs to the prokaryotic molybdopterin-containing oxidoreductase family	1.1e-39	168.7	Nitrospirae	EC:1.7.5.1	1	C:GO:0005886	C:plasma membrane	K00370,K17050	map00910,map01120,map02020
7	COG,ENOG	NODE_1078591_length_246_cov_1.507853_1_246_+	narG	Belongs to the prokaryotic molybdopterin-containing oxidoreductase family	2.5e-36	157.5	Nitrospirae	EC:1.7.5.1	1	C:GO:0005886	C:plasma membrane	K00370,K17050	map00910,map01120,map02020
7	COG,ENOG	NODE_1107710_length_244_cov_2.190476_1_244_+	narG	Belongs to the prokaryotic molybdopterin-containing oxidoreductase family	2.7e-38	164.1	Nitrospirae	EC:1.7.5.1	1	C:GO:0005886	C:plasma membrane	K00370,K17050	map00910,map01120,map02020
7	COG,ENOG	NODE_6647_length_3446_cov_16.015040_1_593_-	narG	Belongs to the prokaryotic molybdopterin-containing oxidoreductase family	8.8e-115	419.5	Nitrospirae	EC:1.7.5.1	1	C:GO:0005886	C:plasma membrane	K00370,K17050	map00910,map01120,map02020
7	COG,ENOG	NODE_14631_length_2003_cov_6.633984_1_2003_-	narG	Belongs to the prokaryotic molybdopterin-containing oxidoreductase family	0	1164.1	Nitrospirae	EC:1.7.5.1	1	C:GO:0005886	C:plasma membrane	K00370,K17050	map00910,map01120,map02020
7	COG,ENOG	NODE_24451_length_1448_cov_15.475233_1_1448_-	narG	Belongs to the prokaryotic molybdopterin-containing oxidoreductase family	1.7e-281	974.5	Nitrospirae	EC:1.7.5.1	1	C:GO:0005886	C:plasma membrane	K00370,K17050	map00910,map01120,map02020
8	COG,ENOG	NODE_28272_length_1323_cov_14.481861_1_1323_+	narG	Belongs to the prokaryotic molybdopterin-containing oxidoreductase family	1.4e-258	898.3	Nitrospirae	EC:1.7.5.1	1	C:GO:0005886	C:plasma membrane	K00370,K17050	map00910,map01120,map02020
8	COG,ENOG	NODE_51825_length_930_cov_9.025143_1_930_-	narG	Belongs to the prokaryotic molybdopterin-containing oxidoreductase family	4.3e-161	573.9	Nitrospirae	EC:1.7.5.1	1	C:GO:0005886	C:plasma membrane	K00370,K17050	map00910,map01120,map02020
8	COG,ENOG	NODE_76269_length_751_cov_16.584770_1_93_+	narG	Belongs to the prokaryotic molybdopterin-containing oxidoreductase family	0.23	39.7	Nitrospirae	EC:1.7.5.1	1	C:GO:0005886	C:plasma membrane	K00370,K17050	map00910,map01120,map02020
8	COG,ENOG	NODE_243274_length_425_cov_1.218919_1_425_-	narG	Belongs to the prokaryotic molybdopterin-containing oxidoreductase family	5.1e-69	266.9	Nitrospirae	EC:1.7.5.1	1	C:GO:0005886	C:plasma membrane	K00370,K17050	map00910,map01120,map02020
8	COG,ENOG	NODE_287864_length_393_cov_6.452663_1_393_+	narG	Belongs to the prokaryotic molybdopterin-containing oxidoreductase family	1.1e-62	245.7	Nitrospirae	EC:1.7.5.1	1	C:GO:0005886	C:plasma membrane	K00370,K17050	map00910,map01120,map02020
8	COG,ENOG	NODE_287850_length_393_cov_10.263314_1_393_-	narG	Belongs to the prokaryotic molybdopterin-containing oxidoreductase family	2.8e-63	247.7	Nitrospirae	EC:1.7.5.1	1	C:GO:0005886	C:plasma membrane	K00370,K17050	map00910,map01120,map02020
8	COG,ENOG	NODE_301577_length_385_cov_1.963636_1_351_-	narG	Belongs to the prokaryotic molybdopterin-containing oxidoreductase family	3e-54	217.6	Nitrospirae	EC:1.7.5.1	1	C:GO:0005886	C:plasma membrane	K00370,K17050	map00910,map01120,map02020
8	COG,ENOG	NODE_333580_length_368_cov_2.319489_1_368_+	narG	Belongs to the prokaryotic molybdopterin-containing oxidoreductase family	1.2e-61	242.3	Nitrospirae	EC:1.7.5.1	1	C:GO:0005886	C:plasma membrane	K00370,K17050	map00910,map01120,map02020
8	COG,ENOG	NODE_399050_length_340_cov_2.357895_1_340_+	narG	Belongs to the prokaryotic molybdopterin-containing oxidoreductase family	3.9e-53	213.8	Nitrospirae	EC:1.7.5.1	1	C:GO:0005886	C:plasma membrane	K00370,K17050	map00910,map01120,map02020
8	COG,ENOG	NODE_496479_length_307_cov_1.579365_1_307_+	narG	Belongs to the prokaryotic molybdopterin-containing oxidoreductase family	5.1e-47	193.4	Nitrospirae	EC:1.7.5.1	1	C:GO:0005886	C:plasma membrane	K00370,K17050	map00910,map01120,map02020
8	COG,ENOG	NODE_502373_length_305_cov_2.088000_1_305_+	narG	Belongs to the prokaryotic molybdopterin-containing oxidoreductase family	2.9e-47	194.1	Nitrospirae	EC:1.7.5.1	1	C:GO:0005886	C:plasma membrane	K00370,K17050	map00910,map01120,map02020
8	COG,ENOG	NODE_529111_length_297_cov_2.371901_110_297_-	narG	Belongs to the prokaryotic molybdopterin-containing oxidoreductase family	1.1e-22	111.7	Nitrospirae	EC:1.7.5.1	1	C:GO:0005886	C:plasma membrane	K00370,K17050	map00910,map01120,map02020
8	COG,ENOG	NODE_574570_length_286_cov_0.922078_1_286_-	narG	Belongs to the prokaryotic molybdopterin-containing oxidoreductase family	3.3e-42	177.2	Nitrospirae	EC:1.7.5.1	1	C:GO:0005886	C:plasma membrane	K00370,K17050	map00910,map01120,map02020
8	COG,ENOG	NODE_633139_length_272_cov_1.737327_1_272_-	narG	Belongs to the prokaryotic molybdopterin-containing oxidoreductase family	9e-37	159.1	Nitrospirae	EC:1.7.5.1	1	C:GO:0005886	C:plasma membrane	K00370,K17050	map00910,map01120,map02020
9	COG,ENOG	NODE_648378_length_269_cov_1.313084_1_269_+	narG	Belongs to the prokaryotic molybdopterin-containing oxidoreductase family	7.2e-40	169.5	Nitrospirae	EC:1.7.5.1	1	C:GO:0005886	C:plasma membrane	K00370,K17050	map00910,map01120,map02020
9	COG,ENOG	NODE_695178_length_264_cov_1.755981_1_264_+	narG	Belongs to the prokaryotic molybdopterin-containing oxidoreductase family	3.1e-31	140.6	Nitrospirae	EC:1.7.5.1	1	C:GO:0005886	C:plasma membrane	K00370,K17050	map00910,map01120,map02020
9	COG,ENOG	NODE_716161_length_262_cov_3.342995_1_262_+	narG	Belongs to the prokaryotic molybdopterin-containing oxidoreductase family	1e-40	172.2	Nitrospirae	EC:1.7.5.1	1	C:GO:0005886	C:plasma membrane	K00370,K17050	map00910,map01120,map02020
9	COG,ENOG	NODE_719373_length_262_cov_1.376812_1_262_-	narG	Belongs to the prokaryotic molybdopterin-containing oxidoreductase family	9.5e-45	185.7	Nitrospirae	EC:1.7.5.1	1	C:GO:0005886	C:plasma membrane	K00370,K17050	map00910,map01120,map02020
9	COG,ENOG	NODE_763895_length_258_cov_1.990148_1_258_+	narG	Belongs to the prokaryotic molybdopterin-containing oxidoreductase family	1.5e-41	174.9	Nitrospirae	EC:1.7.5.1	1	C:GO:0005886	C:plasma membrane	K00370,K17050	map00910,map01120,map02020
9	COG,ENOG	NODE_803229_length_255_cov_0.960000_1_255_+	narG	Belongs to the prokaryotic molybdopterin-containing oxidoreductase family	3.2e-34	150.6	Nitrospirae	EC:1.7.5.1	1	C:GO:0005886	C:plasma membrane	K00370,K17050	map00910,map01120,map02020
9	COG,ENOG	NODE_825935_length_253_cov_0.969697_1_253_+	narG	Belongs to the prokaryotic molybdopterin-containing oxidoreductase family	6e-28	129.4	Nitrospirae	EC:1.7.5.1	1	C:GO:0005886	C:plasma membrane	K00370,K17050	map00910,map01120,map02020
9	COG,ENOG	NODE_924960_length_245_cov_1.005263_1_245_+	narG	Belongs to the prokaryotic molybdopterin-containing oxidoreductase family	2.3e-34	151	Nitrospirae	EC:1.7.5.1	1	C:GO:0005886	C:plasma membrane	K00370,K17050	map00910,map01120,map02020
9	COG,ENOG	NODE_958201_length_242_cov_1.304813_1_242_+	narG	Belongs to the prokaryotic molybdopterin-containing oxidoreductase family	5e-28	129.8	Nitrospirae	EC:1.7.5.1	1	C:GO:0005886	C:plasma membrane	K00370,K17050	map00910,map01120,map02020
9	COG,ENOG	NODE_1018926_length_238_cov_1.038251_1_238_+	narG	Belongs to the prokaryotic molybdopterin-containing oxidoreductase family	1.4e-30	138.3	Nitrospirae	EC:1.7.5.1	1	C:GO:0005886	C:plasma membrane	K00370,K17050	map00910,map01120,map02020
9	COG,ENOG	NODE_1023515_length_237_cov_1.582418_1_237_-	narG	Belongs to the prokaryotic molybdopterin-containing oxidoreductase family	6.8e-39	166	Nitrospirae	EC:1.7.5.1	1	C:GO:0005886	C:plasma membrane	K00370,K17050	map00910,map01120,map02020
9	COG,ENOG	NODE_1074807_length_233_cov_1.174157_1_233_+	narG	Belongs to the prokaryotic molybdopterin-containing oxidoreductase family	4.6e-24	116.3	Nitrospirae	EC:1.7.5.1	1	C:GO:0005886	C:plasma membrane	K00370,K17050	map00910,map01120,map02020
9	COG,ENOG	NODE_10799_length_3175_cov_8.400962_2037_3175_+	narG	Belongs to the prokaryotic molybdopterin-containing oxidoreductase family	1.3e-207	728.8	Nitrospirae	EC:1.7.5.1	1	C:GO:0005886	C:plasma membrane	K00370,K17050	map00910,map01120,map02020
9	COG,ENOG	NODE_25718_length_1823_cov_4.342760_555_1823_+	narG	Belongs to the prokaryotic molybdopterin-containing oxidoreductase family	1.3e-256	891.7	Nitrospirae	EC:1.7.5.1	1	C:GO:0005886	C:plasma membrane	K00370,K17050	map00910,map01120,map02020
10	COG,ENOG	NODE_49312_length_1222_cov_3.327335_1_1222_+	narG	Belongs to the prokaryotic molybdopterin-containing oxidoreductase family	8.8e-207	726.1	Nitrospirae	EC:1.7.5.1	1	C:GO:0005886	C:plasma membrane	K00370,K17050	map00910,map01120,map02020
10	COG,ENOG	NODE_50184_length_1209_cov_9.860485_1_1209_-	narG	Belongs to the prokaryotic molybdopterin-containing oxidoreductase family	1.5e-187	662.1	Nitrospirae	EC:1.7.5.1	1	C:GO:0005886	C:plasma membrane	K00370,K17050	map00910,map01120,map02020
10	COG,ENOG	NODE_58649_length_1103_cov_4.522901_1_1103_+	narG	Belongs to the prokaryotic molybdopterin-containing oxidoreductase family	2.8e-215	754.2	Nitrospirae	EC:1.7.5.1	1	C:GO:0005886	C:plasma membrane	K00370,K17050	map00910,map01120,map02020
10	COG,ENOG	NODE_59770_length_1091_cov_10.081081_1_1091_+	narG	Belongs to the prokaryotic molybdopterin-containing oxidoreductase family	2.9e-188	664.5	Nitrospirae	EC:1.7.5.1	1	C:GO:0005886	C:plasma membrane	K00370,K17050	map00910,map01120,map02020
10	COG,ENOG	NODE_62990_length_1058_cov_4.982054_1_1058_+	narG	Belongs to the prokaryotic molybdopterin-containing oxidoreductase family	1.1e-200	705.7	Nitrospirae	EC:1.7.5.1	1	C:GO:0005886	C:plasma membrane	K00370,K17050	map00910,map01120,map02020
10	COG,ENOG	NODE_106362_length_785_cov_4.886301_259_785_-	narG	Belongs to the prokaryotic molybdopterin-containing oxidoreductase family	4.3e-89	334	Nitrospirae	EC:1.7.5.1	1	C:GO:0005886	C:plasma membrane	K00370,K17050	map00910,map01120,map02020
10	COG,ENOG	NODE_128610_length_707_cov_1.470859_1_707_-	narG	Belongs to the prokaryotic molybdopterin-containing oxidoreductase family	2.9e-112	411.4	Nitrospirae	EC:1.7.5.1	1	C:GO:0005886	C:plasma membrane	K00370,K17050	map00910,map01120,map02020
10	COG,ENOG	NODE_257449_length_493_cov_1.531963_1_493_+	narG	Belongs to the prokaryotic molybdopterin-containing oxidoreductase family	1.2e-88	332.4	Nitrospirae	EC:1.7.5.1	1	C:GO:0005886	C:plasma membrane	K00370,K17050	map00910,map01120,map02020
10	COG,ENOG	NODE_328150_length_438_cov_1.214099_1_438_-	narG	Belongs to the prokaryotic molybdopterin-containing oxidoreductase family	5.3e-77	293.5	Nitrospirae	EC:1.7.5.1	1	C:GO:0005886	C:plasma membrane	K00370,K17050	map00910,map01120,map02020
10	COG,ENOG	NODE_478209_length_366_cov_3.733119_1_366_+	narG	Belongs to the prokaryotic molybdopterin-containing oxidoreductase family	3.8e-29	134	Nitrospirae	EC:1.7.5.1	1	C:GO:0005886	C:plasma membrane	K00370,K17050	map00910,map01120,map02020
10	COG,ENOG	NODE_480612_length_366_cov_1.135048_1_366_+	narG	Belongs to the prokaryotic molybdopterin-containing oxidoreductase family	2e-61	241.5	Nitrospirae	EC:1.7.5.1	1	C:GO:0005886	C:plasma membrane	K00370,K17050	map00910,map01120,map02020
10	COG,ENOG	NODE_595341_length_331_cov_2.626812_1_331_+	narG	Belongs to the prokaryotic molybdopterin-containing oxidoreductase family	3.2e-53	214.2	Nitrospirae	EC:1.7.5.1	1	C:GO:0005886	C:plasma membrane	K00370,K17050	map00910,map01120,map02020
10	COG,ENOG	NODE_643265_length_319_cov_2.170455_1_319_-	narG	Belongs to the prokaryotic molybdopterin-containing oxidoreductase family	3.5e-54	217.2	Nitrospirae	EC:1.7.5.1	1	C:GO:0005886	C:plasma membrane	K00370,K17050	map00910,map01120,map02020
10	COG,ENOG	NODE_669331_length_313_cov_1.500000_1_313_+	narG	Belongs to the prokaryotic molybdopterin-containing oxidoreductase family	4.1e-44	183.7	Nitrospirae	EC:1.7.5.1	1	C:GO:0005886	C:plasma membrane	K00370,K17050	map00910,map01120,map02020
11	COG,ENOG	NODE_684119_length_310_cov_1.125490_1_310_+	narG	Belongs to the prokaryotic molybdopterin-containing oxidoreductase family	5.5e-46	189.9	Nitrospirae	EC:1.7.5.1	1	C:GO:0005886	C:plasma membrane	K00370,K17050	map00910,map01120,map02020
11	COG,ENOG	NODE_717935_length_302_cov_1.542510_1_302_-	narG	Belongs to the prokaryotic molybdopterin-containing oxidoreductase family	8.8e-36	156	Nitrospirae	EC:1.7.5.1	1	C:GO:0005886	C:plasma membrane	K00370,K17050	map00910,map01120,map02020
11	COG,ENOG	NODE_843889_length_278_cov_1.278027_1_278_-	narG	Belongs to the prokaryotic molybdopterin-containing oxidoreductase family	1.3e-47	195.3	Nitrospirae	EC:1.7.5.1	1	C:GO:0005886	C:plasma membrane	K00370,K17050	map00910,map01120,map02020
11	COG,ENOG	NODE_877799_length_272_cov_1.322581_1_272_-	narG	Belongs to the prokaryotic molybdopterin-containing oxidoreductase family	1.5e-45	188.3	Nitrospirae	EC:1.7.5.1	1	C:GO:0005886	C:plasma membrane	K00370,K17050	map00910,map01120,map02020
11	COG,ENOG	NODE_941342_length_265_cov_2.276190_1_265_+	narG	Belongs to the prokaryotic molybdopterin-containing oxidoreductase family	2.9e-38	164.1	Nitrospirae	EC:1.7.5.1	1	C:GO:0005886	C:plasma membrane	K00370,K17050	map00910,map01120,map02020
11	COG,ENOG	NODE_941766_length_265_cov_1.909524_1_265_-	narG	Belongs to the prokaryotic molybdopterin-containing oxidoreductase family	4e-33	146.7	Nitrospirae	EC:1.7.5.1	1	C:GO:0005886	C:plasma membrane	K00370,K17050	map00910,map01120,map02020
11	COG,ENOG	NODE_15269_length_2277_cov_3.472547_1_1149_-	narG	Belongs to the prokaryotic molybdopterin-containing oxidoreductase family	7e-209	733	Nitrospirae	EC:1.7.5.1	1	C:GO:0005886	C:plasma membrane	K00370,K17050	map00910,map01120,map02020
11	COG,ENOG	NODE_35324_length_1411_cov_3.646018_100_1411_-	narG	Belongs to the prokaryotic molybdopterin-containing oxidoreductase family	2.6e-228	797.7	Nitrospirae	EC:1.7.5.1	1	C:GO:0005886	C:plasma membrane	K00370,K17050	map00910,map01120,map02020
11	COG,ENOG	NODE_35450_length_1408_cov_3.832964_103_1408_-	narG	Belongs to the prokaryotic molybdopterin-containing oxidoreductase family	6.2e-254	882.9	Nitrospirae	EC:1.7.5.1	1	C:GO:0005886	C:plasma membrane	K00370,K17050	map00910,map01120,map02020
11	COG,ENOG	NODE_64221_length_1008_cov_3.931794_1_1008_+	narG	Belongs to the prokaryotic molybdopterin-containing oxidoreductase family	1.6e-164	585.5	Nitrospirae	EC:1.7.5.1	1	C:GO:0005886	C:plasma membrane	K00370,K17050	map00910,map01120,map02020
11	COG,ENOG	NODE_85402_length_860_cov_3.847205_1_132_-	narG	Belongs to the prokaryotic molybdopterin-containing oxidoreductase family	1.3e-18	97.8	Nitrospirae	EC:1.7.5.1	1	C:GO:0005886	C:plasma membrane	K00370,K17050	map00910,map01120,map02020
11	COG,ENOG	NODE_120353_length_712_cov_2.348554_1_712_+	narG	Belongs to the prokaryotic molybdopterin-containing oxidoreductase family	1.6e-128	465.3	Nitrospirae	EC:1.7.5.1	1	C:GO:0005886	C:plasma membrane	K00370,K17050	map00910,map01120,map02020
11	COG,ENOG	NODE_199784_length_543_cov_1.317623_1_543_+	narG	Belongs to the prokaryotic molybdopterin-containing oxidoreductase family	8.8e-69	266.5	Nitrospirae	EC:1.7.5.1	1	C:GO:0005886	C:plasma membrane	K00370,K17050	map00910,map01120,map02020
11	COG,ENOG	NODE_274398_length_460_cov_1.775309_298_460_-	narG	Belongs to the prokaryotic molybdopterin-containing oxidoreductase family	2e-20	104	Nitrospirae	EC:1.7.5.1	1	C:GO:0005886	C:plasma membrane	K00370,K17050	map00910,map01120,map02020
12	COG,ENOG	NODE_275118_length_459_cov_3.054455_1_459_+	narG	Belongs to the prokaryotic molybdopterin-containing oxidoreductase family	2.3e-86	324.7	Nitrospirae	EC:1.7.5.1	1	C:GO:0005886	C:plasma membrane	K00370,K17050	map00910,map01120,map02020
12	COG,ENOG	NODE_270761_length_463_cov_2.183824_1_463_-	narG	Belongs to the prokaryotic molybdopterin-containing oxidoreductase family	2.6e-82	311.2	Nitrospirae	EC:1.7.5.1	1	C:GO:0005886	C:plasma membrane	K00370,K17050	map00910,map01120,map02020
12	COG,ENOG	NODE_295526_length_443_cov_2.216495_1_443_-	narG	Belongs to the prokaryotic molybdopterin-containing oxidoreductase family	1.1e-74	285.8	Nitrospirae	EC:1.7.5.1	1	C:GO:0005886	C:plasma membrane	K00370,K17050	map00910,map01120,map02020
12	COG,ENOG	NODE_294130_length_444_cov_2.326478_1_444_-	narG	Belongs to the prokaryotic molybdopterin-containing oxidoreductase family	2.6e-79	301.2	Nitrospirae	EC:1.7.5.1	1	C:GO:0005886	C:plasma membrane	K00370,K17050	map00910,map01120,map02020
12	COG,ENOG	NODE_319529_length_426_cov_2.727763_1_426_-	narG	Belongs to the prokaryotic molybdopterin-containing oxidoreductase family	6.3e-72	276.6	Nitrospirae	EC:1.7.5.1	1	C:GO:0005886	C:plasma membrane	K00370,K17050	map00910,map01120,map02020
12	COG,ENOG	NODE_373786_length_394_cov_3.280236_1_394_+	narG	Belongs to the prokaryotic molybdopterin-containing oxidoreductase family	2.2e-63	248.1	Nitrospirae	EC:1.7.5.1	1	C:GO:0005886	C:plasma membrane	K00370,K17050	map00910,map01120,map02020
12	COG,ENOG	NODE_414248_length_375_cov_1.868750_1_375_+	narG	Belongs to the prokaryotic molybdopterin-containing oxidoreductase family	2.9e-57	227.6	Nitrospirae	EC:1.7.5.1	1	C:GO:0005886	C:plasma membrane	K00370,K17050	map00910,map01120,map02020
12	COG,ENOG	NODE_433067_length_367_cov_2.141026_1_367_+	narG	Belongs to the prokaryotic molybdopterin-containing oxidoreductase family	2.6e-61	241.1	Nitrospirae	EC:1.7.5.1	1	C:GO:0005886	C:plasma membrane	K00370,K17050	map00910,map01120,map02020
12	COG,ENOG	NODE_461462_length_356_cov_2.853821_1_356_-	narG	Belongs to the prokaryotic molybdopterin-containing oxidoreductase family	1.2e-61	242.3	Nitrospirae	EC:1.7.5.1	1	C:GO:0005886	C:plasma membrane	K00370,K17050	map00910,map01120,map02020
12	COG,ENOG	NODE_456745_length_358_cov_1.653465_1_110_-	narG	Belongs to the prokaryotic molybdopterin-containing oxidoreductase family	1.8e-13	80.5	Nitrospirae	EC:1.7.5.1	1	C:GO:0005886	C:plasma membrane	K00370,K17050	map00910,map01120,map02020
12	COG,ENOG	NODE_499368_length_343_cov_2.312500_1_343_-	narG	Belongs to the prokaryotic molybdopterin-containing oxidoreductase family	1.4e-56	225.3	Nitrospirae	EC:1.7.5.1	1	C:GO:0005886	C:plasma membrane	K00370,K17050	map00910,map01120,map02020
12	COG,ENOG	NODE_522992_length_336_cov_1.284698_1_336_-	narG	Belongs to the prokaryotic molybdopterin-containing oxidoreductase family	1.8e-56	224.9	Nitrospirae	EC:1.7.5.1	1	C:GO:0005886	C:plasma membrane	K00370,K17050	map00910,map01120,map02020
12	COG,ENOG	NODE_570421_length_322_cov_1.074906_1_322_-	narG	Belongs to the prokaryotic molybdopterin-containing oxidoreductase family	7.8e-38	162.9	Nitrospirae	EC:1.7.5.1	1	C:GO:0005886	C:plasma membrane	K00370,K17050	map00910,map01120,map02020
12	COG,ENOG	NODE_576757_length_320_cov_1.294340_1_320_-	narG	Belongs to the prokaryotic molybdopterin-containing oxidoreductase family	4.8e-51	206.8	Nitrospirae	EC:1.7.5.1	1	C:GO:0005886	C:plasma membrane	K00370,K17050	map00910,map01120,map02020
12	COG,ENOG	NODE_581822_length_318_cov_2.490494_1_318_+	narG	Belongs to the prokaryotic molybdopterin-containing oxidoreductase family	2.6e-51	207.6	Nitrospirae	EC:1.7.5.1	1	C:GO:0005886	C:plasma membrane	K00370,K17050	map00910,map01120,map02020
12	COG,ENOG	NODE_586039_length_317_cov_1.816794_1_317_+	narG	Belongs to the prokaryotic molybdopterin-containing oxidoreductase family	5.4e-52	209.9	Nitrospirae	EC:1.7.5.1	1	C:GO:0005886	C:plasma membrane	K00370,K17050	map00910,map01120,map02020
12	COG,ENOG	NODE_710967_length_287_cov_0.823276_1_287_-	narG	Belongs to the prokaryotic molybdopterin-containing oxidoreductase family	2.6e-43	181	Nitrospirae	EC:1.7.5.1	1	C:GO:0005886	C:plasma membrane	K00370,K17050	map00910,map01120,map02020
12	COG,ENOG	NODE_720995_length_284_cov_2.917031_1_284_+	narG	Belongs to the prokaryotic molybdopterin-containing oxidoreductase family	2.4e-27	127.5	Nitrospirae	EC:1.7.5.1	1	C:GO:0005886	C:plasma membrane	K00370,K17050	map00910,map01120,map02020
13	COG,ENOG	NODE_917598_length_260_cov_0.931707_1_260_-	narG	Belongs to the prokaryotic molybdopterin-containing oxidoreductase family	5.7e-34	149.8	Nitrospirae	EC:1.7.5.1	1	C:GO:0005886	C:plasma membrane	K00370,K17050	map00910,map01120,map02020
13	COG,ENOG	NODE_1035723_length_251_cov_1.163265_1_251_-	narG	Belongs to the prokaryotic molybdopterin-containing oxidoreductase family	3.9e-32	143.7	Nitrospirae	EC:1.7.5.1	1	C:GO:0005886	C:plasma membrane	K00370,K17050	map00910,map01120,map02020
13	COG,ENOG	NODE_1054561_length_250_cov_0.979487_1_250_-	narG	Belongs to the prokaryotic molybdopterin-containing oxidoreductase family	5.9e-36	156.4	Nitrospirae	EC:1.7.5.1	1	C:GO:0005886	C:plasma membrane	K00370,K17050	map00910,map01120,map02020
13	COG,ENOG	NODE_73774_length_1000_cov_1.918519_1_797_+	narG	Belongs to the prokaryotic molybdopterin-containing oxidoreductase family	6.2e-148	530	Nitrospirae	EC:1.7.5.1	1	C:GO:0005886	C:plasma membrane	K00370,K17050	map00910,map01120,map02020
13	COG,ENOG	NODE_109993_length_805_cov_2.818667_1_805_+	narG	Belongs to the prokaryotic molybdopterin-containing oxidoreductase family	9.7e-141	506.1	Nitrospirae	EC:1.7.5.1	1	C:GO:0005886	C:plasma membrane	K00370,K17050	map00910,map01120,map02020
13	COG,ENOG	NODE_183308_length_612_cov_1.538600_1_612_+	narG	Belongs to the prokaryotic molybdopterin-containing oxidoreductase family	2.7e-119	434.5	Nitrospirae	EC:1.7.5.1	1	C:GO:0005886	C:plasma membrane	K00370,K17050	map00910,map01120,map02020
13	COG,ENOG	NODE_237501_length_534_cov_1.816284_1_534_-	narG	Belongs to the prokaryotic molybdopterin-containing oxidoreductase family	1.4e-84	318.9	Nitrospirae	EC:1.7.5.1	1	C:GO:0005886	C:plasma membrane	K00370,K17050	map00910,map01120,map02020
13	COG,ENOG	NODE_254202_length_515_cov_2.963043_253_515_+	narG	Belongs to the prokaryotic molybdopterin-containing oxidoreductase family	1.6e-47	194.9	Nitrospirae	EC:1.7.5.1	1	C:GO:0005886	C:plasma membrane	K00370,K17050	map00910,map01120,map02020
13	COG,ENOG	NODE_320523_length_458_cov_2.905707_1_458_+	narG	Belongs to the prokaryotic molybdopterin-containing oxidoreductase family	3.8e-81	307.4	Nitrospirae	EC:1.7.5.1	1	C:GO:0005886	C:plasma membrane	K00370,K17050	map00910,map01120,map02020
13	COG,ENOG	NODE_335384_length_448_cov_2.043257_1_448_+	narG	Belongs to the prokaryotic molybdopterin-containing oxidoreductase family	1.3e-78	298.9	Nitrospirae	EC:1.7.5.1	1	C:GO:0005886	C:plasma membrane	K00370,K17050	map00910,map01120,map02020
13	COG,ENOG	NODE_357680_length_434_cov_3.519789_1_434_+	narG	Belongs to the prokaryotic molybdopterin-containing oxidoreductase family	2e-71	275	Nitrospirae	EC:1.7.5.1	1	C:GO:0005886	C:plasma membrane	K00370,K17050	map00910,map01120,map02020
13	COG,ENOG	NODE_495313_length_373_cov_1.132075_1_373_-	narG	Belongs to the prokaryotic molybdopterin-containing oxidoreductase family	2.1e-58	231.5	Nitrospirae	EC:1.7.5.1	1	C:GO:0005886	C:plasma membrane	K00370,K17050	map00910,map01120,map02020
13	COG,ENOG	NODE_563845_length_351_cov_1.912162_1_351_+	narG	Belongs to the prokaryotic molybdopterin-containing oxidoreductase family	5.3e-23	113.6	Nitrospirae	EC:1.7.5.1	1	C:GO:0005886	C:plasma membrane	K00370,K17050	map00910,map01120,map02020
13	COG,ENOG	NODE_594426_length_343_cov_1.263889_1_343_+	narG	Belongs to the prokaryotic molybdopterin-containing oxidoreductase family	8.7e-56	222.6	Nitrospirae	EC:1.7.5.1	1	C:GO:0005886	C:plasma membrane	K00370,K17050	map00910,map01120,map02020
14	COG,ENOG	NODE_740015_length_309_cov_1.295276_1_309_-	narG	Belongs to the prokaryotic molybdopterin-containing oxidoreductase family	2.2e-56	224.6	Nitrospirae	EC:1.7.5.1	1	C:GO:0005886	C:plasma membrane	K00370,K17050	map00910,map01120,map02020
14	COG,ENOG	NODE_848193_length_288_cov_1.566524_1_288_+	narG	Belongs to the prokaryotic molybdopterin-containing oxidoreductase family	6e-37	159.8	Nitrospirae	EC:1.7.5.1	1	C:GO:0005886	C:plasma membrane	K00370,K17050	map00910,map01120,map02020
14	COG,ENOG	NODE_894031_length_280_cov_4.533333_1_280_+	narG	Belongs to the prokaryotic molybdopterin-containing oxidoreductase family	2.2e-44	184.5	Nitrospirae	EC:1.7.5.1	1	C:GO:0005886	C:plasma membrane	K00370,K17050	map00910,map01120,map02020
14	COG,ENOG	NODE_978992_length_268_cov_1.352113_1_268_-	narG	Belongs to the prokaryotic molybdopterin-containing oxidoreductase family	1.3e-41	175.3	Nitrospirae	EC:1.7.5.1	1	C:GO:0005886	C:plasma membrane	K00370,K17050	map00910,map01120,map02020
14	COG,ENOG	NODE_979558_length_268_cov_1.342723_1_268_-	narG	Belongs to the prokaryotic molybdopterin-containing oxidoreductase family	1.7e-38	164.9	Nitrospirae	EC:1.7.5.1	1	C:GO:0005886	C:plasma membrane	K00370,K17050	map00910,map01120,map02020
14	COG,ENOG	NODE_1063640_length_263_cov_0.908654_1_110_-	narG	Belongs to the prokaryotic molybdopterin-containing oxidoreductase family	6.3e-11	72	Nitrospirae	EC:1.7.5.1	1	C:GO:0005886	C:plasma membrane	K00370,K17050	map00910,map01120,map02020
14	COG,ENOG	NODE_130860_length_804_cov_3.578104_1_804_+	narG	Belongs to the prokaryotic molybdopterin-containing oxidoreductase family	2.4e-152	544.7	Nitrospirae	EC:1.7.5.1	1	C:GO:0005886	C:plasma membrane	K00370,K17050	map00910,map01120,map02020
14	COG,ENOG	NODE_228075_length_583_cov_2.643939_1_583_+	narG	Belongs to the prokaryotic molybdopterin-containing oxidoreductase family	1.6e-108	398.7	Nitrospirae	EC:1.7.5.1	1	C:GO:0005886	C:plasma membrane	K00370,K17050	map00910,map01120,map02020
14	COG,ENOG	NODE_233262_length_576_cov_2.032630_1_576_-	narG	Belongs to the prokaryotic molybdopterin-containing oxidoreductase family	2.9e-99	367.9	Nitrospirae	EC:1.7.5.1	1	C:GO:0005886	C:plasma membrane	K00370,K17050	map00910,map01120,map02020
14	COG,ENOG	NODE_317053_length_487_cov_2.314815_1_487_-	narG	Belongs to the prokaryotic molybdopterin-containing oxidoreductase family	6.1e-74	283.5	Nitrospirae	EC:1.7.5.1	1	C:GO:0005886	C:plasma membrane	K00370,K17050	map00910,map01120,map02020
14	COG,ENOG	NODE_338880_length_470_cov_2.901205_1_470_-	narG	Belongs to the prokaryotic molybdopterin-containing oxidoreductase family	3.1e-80	304.3	Nitrospirae	EC:1.7.5.1	1	C:GO:0005886	C:plasma membrane	K00370,K17050	map00910,map01120,map02020
14	COG,ENOG	NODE_362859_length_454_cov_1.528822_1_454_-	narG	Belongs to the prokaryotic molybdopterin-containing oxidoreductase family	3.1e-80	304.3	Nitrospirae	EC:1.7.5.1	1	C:GO:0005886	C:plasma membrane	K00370,K17050	map00910,map01120,map02020
14	COG,ENOG	NODE_371585_length_448_cov_2.450382_1_448_-	narG	Belongs to the prokaryotic molybdopterin-containing oxidoreductase family	5.1e-75	287	Nitrospirae	EC:1.7.5.1	1	C:GO:0005886	C:plasma membrane	K00370,K17050	map00910,map01120,map02020
14	COG,ENOG	NODE_443683_length_409_cov_2.895480_1_409_-	narG	Belongs to the prokaryotic molybdopterin-containing oxidoreductase family	3.2e-62	244.2	Nitrospirae	EC:1.7.5.1	1	C:GO:0005886	C:plasma membrane	K00370,K17050	map00910,map01120,map02020
15	COG,ENOG	NODE_590983_length_355_cov_1.920000_1_355_+	narG	Belongs to the prokaryotic molybdopterin-containing oxidoreductase family	4.3e-45	187.2	Nitrospirae	EC:1.7.5.1	1	C:GO:0005886	C:plasma membrane	K00370,K17050	map00910,map01120,map02020
15	COG,ENOG	NODE_638801_length_342_cov_1.783972_1_342_-	narG	Belongs to the prokaryotic molybdopterin-containing oxidoreductase family	4.5e-49	200.3	Nitrospirae	EC:1.7.5.1	1	C:GO:0005886	C:plasma membrane	K00370,K17050	map00910,map01120,map02020
15	COG,ENOG	NODE_773656_length_311_cov_1.027344_1_311_-	narG	Belongs to the prokaryotic molybdopterin-containing oxidoreductase family	1.5e-41	175.3	Nitrospirae	EC:1.7.5.1	1	C:GO:0005886	C:plasma membrane	K00370,K17050	map00910,map01120,map02020
15	COG,ENOG	NODE_774919_length_310_cov_1.992157_1_310_+	narG	Belongs to the prokaryotic molybdopterin-containing oxidoreductase family	3.5e-46	190.7	Nitrospirae	EC:1.7.5.1	1	C:GO:0005886	C:plasma membrane	K00370,K17050	map00910,map01120,map02020
15	COG,ENOG	NODE_986701_length_272_cov_2.488479_1_272_-	narG	Belongs to the prokaryotic molybdopterin-containing oxidoreductase family	2.1e-44	184.5	Nitrospirae	EC:1.7.5.1	1	C:GO:0005886	C:plasma membrane	K00370,K17050	map00910,map01120,map02020
15	COG,ENOG	NODE_1064309_length_265_cov_1.214286_1_265_-	narG	Belongs to the prokaryotic molybdopterin-containing oxidoreductase family	8.3e-38	162.5	Nitrospirae	EC:1.7.5.1	1	C:GO:0005886	C:plasma membrane	K00370,K17050	map00910,map01120,map02020
15	COG,ENOG	NODE_1161591_length_259_cov_1.279412_1_259_-	narG	Belongs to the prokaryotic molybdopterin-containing oxidoreductase family	5.4e-31	139.8	Nitrospirae	EC:1.7.5.1	1	C:GO:0005886	C:plasma membrane	K00370,K17050	map00910,map01120,map02020
15	COG,ENOG	NODE_1194755_length_257_cov_1.054455_1_257_+	narG	Belongs to the prokaryotic molybdopterin-containing oxidoreductase family	2.1e-38	164.5	Nitrospirae	EC:1.7.5.1	1	C:GO:0005886	C:plasma membrane	K00370,K17050	map00910,map01120,map02020
15	COG,ENOG	NODE_1423666_length_243_cov_2.037234_1_243_+	narG	Belongs to the prokaryotic molybdopterin-containing oxidoreductase family	1.5e-36	158.3	Nitrospirae	EC:1.7.5.1	1	C:GO:0005886	C:plasma membrane	K00370,K17050	map00910,map01120,map02020
15	COG,ENOG	NODE_1478311_length_240_cov_2.572973_1_240_-	narG	Belongs to the prokaryotic molybdopterin-containing oxidoreductase family	1.1e-36	158.7	Nitrospirae	EC:1.7.5.1	1	C:GO:0005886	C:plasma membrane	K00370,K17050	map00910,map01120,map02020
15	COG,ENOG	NODE_1482466_length_240_cov_1.432432_1_240_+	narG	Belongs to the prokaryotic molybdopterin-containing oxidoreductase family	2.8e-32	144.1	Nitrospirae	EC:1.7.5.1	1	C:GO:0005886	C:plasma membrane	K00370,K17050	map00910,map01120,map02020
15	COG,ENOG	NODE_1489034_length_240_cov_1.032432_1_240_-	narG	Belongs to the prokaryotic molybdopterin-containing oxidoreductase family	1.4e-37	161.8	Nitrospirae	EC:1.7.5.1	1	C:GO:0005886	C:plasma membrane	K00370,K17050	map00910,map01120,map02020
15	COG,ENOG	NODE_1583230_length_235_cov_1.050000_1_235_-	narG	Belongs to the prokaryotic molybdopterin-containing oxidoreductase family	7.7e-35	152.5	Nitrospirae	EC:1.7.5.1	1	C:GO:0005886	C:plasma membrane	K00370,K17050	map00910,map01120,map02020
15	COG,ENOG	NODE_1623028_length_232_cov_1.621469_1_232_+	narG	Belongs to the prokaryotic molybdopterin-containing oxidoreductase family	1.3e-34	151.8	Nitrospirae	EC:1.7.5.1	1	C:GO:0005886	C:plasma membrane	K00370,K17050	map00910,map01120,map02020
16	COG,ENOG	NODE_103586_length_884_cov_2.400483_1_884_-	narG	Belongs to the prokaryotic molybdopterin-containing oxidoreductase family	5.8e-157	560.1	Nitrospirae	EC:1.7.5.1	1	C:GO:0005886	C:plasma membrane	K00370,K17050	map00910,map01120,map02020
16	COG,ENOG	NODE_112902_length_843_cov_2.272843_1_843_+	narG	Belongs to the prokaryotic molybdopterin-containing oxidoreductase family	4.3e-160	570.5	Nitrospirae	EC:1.7.5.1	1	C:GO:0005886	C:plasma membrane	K00370,K17050	map00910,map01120,map02020
16	COG,ENOG	NODE_207383_length_607_cov_1.907609_1_308_+	narG	Belongs to the prokaryotic molybdopterin-containing oxidoreductase family	1.6e-45	188.3	Nitrospirae	EC:1.7.5.1	1	C:GO:0005886	C:plasma membrane	K00370,K17050	map00910,map01120,map02020
16	COG,ENOG	NODE_282274_length_515_cov_3.208696_1_515_+	narG	Belongs to the prokaryotic molybdopterin-containing oxidoreductase family	5.5e-80	303.5	Nitrospirae	EC:1.7.5.1	1	C:GO:0005886	C:plasma membrane	K00370,K17050	map00910,map01120,map02020
16	COG,ENOG	NODE_376316_length_443_cov_2.363402_1_443_+	narG	Belongs to the prokaryotic molybdopterin-containing oxidoreductase family	7.1e-74	283.1	Nitrospirae	EC:1.7.5.1	1	C:GO:0005886	C:plasma membrane	K00370,K17050	map00910,map01120,map02020
16	COG,ENOG	NODE_393275_length_433_cov_2.335979_302_433_+	narG	Belongs to the prokaryotic molybdopterin-containing oxidoreductase family	3.7e-18	96.3	Nitrospirae	EC:1.7.5.1	1	C:GO:0005886	C:plasma membrane	K00370,K17050	map00910,map01120,map02020
16	COG,ENOG	NODE_426708_length_415_cov_3.433333_1_415_+	narG	Belongs to the prokaryotic molybdopterin-containing oxidoreductase family	2.3e-69	268.1	Nitrospirae	EC:1.7.5.1	1	C:GO:0005886	C:plasma membrane	K00370,K17050	map00910,map01120,map02020
16	COG,ENOG	NODE_738013_length_314_cov_2.563707_1_314_-	narG	Belongs to the prokaryotic molybdopterin-containing oxidoreductase family	1.4e-49	201.8	Nitrospirae	EC:1.7.5.1	1	C:GO:0005886	C:plasma membrane	K00370,K17050	map00910,map01120,map02020
16	COG,ENOG	NODE_832932_length_294_cov_1.188285_1_294_-	narG	Belongs to the prokaryotic molybdopterin-containing oxidoreductase family	7.2e-49	199.5	Nitrospirae	EC:1.7.5.1	1	C:GO:0005886	C:plasma membrane	K00370,K17050	map00910,map01120,map02020
16	COG,ENOG	NODE_1048936_length_264_cov_0.909091_1_264_-	narG	Belongs to the prokaryotic molybdopterin-containing oxidoreductase family	7.1e-34	149.4	Nitrospirae	EC:1.7.5.1	1	C:GO:0005886	C:plasma membrane	K00370,K17050	map00910,map01120,map02020
16	COG,ENOG	NODE_7206_length_4739_cov_3.330273_1_514_+	narG	Belongs to the prokaryotic molybdopterin-containing oxidoreductase family	6.2e-85	320.1	Nitrospirae	EC:1.7.5.1	1	C:GO:0005886	C:plasma membrane	K00370,K17050	map00910,map01120,map02020
16	COG,ENOG	NODE_38040_length_1803_cov_3.260297_495_1803_+	narG	Belongs to the prokaryotic molybdopterin-containing oxidoreductase family	1.1e-245	855.5	Nitrospirae	EC:1.7.5.1	1	C:GO:0005886	C:plasma membrane	K00370,K17050	map00910,map01120,map02020
16	COG,ENOG	NODE_50137_length_1533_cov_6.090663_770_1533_-	narG	Belongs to the prokaryotic molybdopterin-containing oxidoreductase family	3.6e-129	467.6	Nitrospirae	EC:1.7.5.1	1	C:GO:0005886	C:plasma membrane	K00370,K17050	map00910,map01120,map02020
16	COG,ENOG	NODE_76991_length_1188_cov_4.159753_1_1188_+	narG	Belongs to the prokaryotic molybdopterin-containing oxidoreductase family	2.6e-203	714.5	Nitrospirae	EC:1.7.5.1	1	C:GO:0005886	C:plasma membrane	K00370,K17050	map00910,map01120,map02020
16	COG,ENOG	NODE_91865_length_1069_cov_5.336292_1_1069_-	narG	Belongs to the prokaryotic molybdopterin-containing oxidoreductase family	1.6e-159	568.9	Nitrospirae	EC:1.7.5.1	1	C:GO:0005886	C:plasma membrane	K00370,K17050	map00910,map01120,map02020
16	COG,ENOG	NODE_205017_length_662_cov_6.090610_1_662_-	narG	Belongs to the prokaryotic molybdopterin-containing oxidoreductase family	9.5e-112	409.5	Nitrospirae	EC:1.7.5.1	1	C:GO:0005886	C:plasma membrane	K00370,K17050	map00910,map01120,map02020
16	COG,ENOG	NODE_248354_length_593_cov_3.641264_1_593_-	narG	Belongs to the prokaryotic molybdopterin-containing oxidoreductase family	6.1e-100	370.2	Nitrospirae	EC:1.7.5.1	1	C:GO:0005886	C:plasma membrane	K00370,K17050	map00910,map01120,map02020
17	COG,ENOG	NODE_261880_length_575_cov_3.253846_1_575_-	narG	Belongs to the prokaryotic molybdopterin-containing oxidoreductase family	4.6e-89	334	Nitrospirae	EC:1.7.5.1	1	C:GO:0005886	C:plasma membrane	K00370,K17050	map00910,map01120,map02020
17	COG,ENOG	NODE_275332_length_559_cov_3.111111_1_559_+	narG	Belongs to the prokaryotic molybdopterin-containing oxidoreductase family	1.7e-99	368.6	Nitrospirae	EC:1.7.5.1	1	C:GO:0005886	C:plasma membrane	K00370,K17050	map00910,map01120,map02020
17	COG,ENOG	NODE_279827_length_554_cov_3.118236_1_554_+	narG	Belongs to the prokaryotic molybdopterin-containing oxidoreductase family	1.1e-89	335.9	Nitrospirae	EC:1.7.5.1	1	C:GO:0005886	C:plasma membrane	K00370,K17050	map00910,map01120,map02020
17	COG,ENOG	NODE_351842_length_487_cov_4.039352_1_487_-	narG	Belongs to the prokaryotic molybdopterin-containing oxidoreductase family	2.5e-74	284.6	Nitrospirae	EC:1.7.5.1	1	C:GO:0005886	C:plasma membrane	K00370,K17050	map00910,map01120,map02020
17	COG,ENOG	NODE_560732_length_381_cov_1.708589_1_381_+	narG	Belongs to the prokaryotic molybdopterin-containing oxidoreductase family	3.5e-45	187.6	Nitrospirae	EC:1.7.5.1	1	C:GO:0005886	C:plasma membrane	K00370,K17050	map00910,map01120,map02020
17	COG,ENOG	NODE_605212_length_367_cov_0.900641_1_367_+	narG	Belongs to the prokaryotic molybdopterin-containing oxidoreductase family	1.9e-51	208.4	Nitrospirae	EC:1.7.5.1	1	C:GO:0005886	C:plasma membrane	K00370,K17050	map00910,map01120,map02020
17	COG,ENOG	NODE_655669_length_352_cov_1.707071_1_352_-	narG	Belongs to the prokaryotic molybdopterin-containing oxidoreductase family	2.3e-59	234.6	Nitrospirae	EC:1.7.5.1	1	C:GO:0005886	C:plasma membrane	K00370,K17050	map00910,map01120,map02020
17	COG,ENOG	NODE_665708_length_349_cov_3.244898_1_349_-	narG	Belongs to the prokaryotic molybdopterin-containing oxidoreductase family	2.4e-56	224.6	Nitrospirae	EC:1.7.5.1	1	C:GO:0005886	C:plasma membrane	K00370,K17050	map00910,map01120,map02020
17	COG,ENOG	NODE_667363_length_349_cov_1.489796_1_226_-	narG	Belongs to the prokaryotic molybdopterin-containing oxidoreductase family	1.8e-36	157.9	Nitrospirae	EC:1.7.5.1	1	C:GO:0005886	C:plasma membrane	K00370,K17050	map00910,map01120,map02020
17	COG,ENOG	NODE_682496_length_345_cov_1.593103_1_345_+	narG	Belongs to the prokaryotic molybdopterin-containing oxidoreductase family	2.2e-62	244.6	Nitrospirae	EC:1.7.5.1	1	C:GO:0005886	C:plasma membrane	K00370,K17050	map00910,map01120,map02020
17	COG,ENOG	NODE_719506_length_336_cov_1.359431_1_336_-	narG	Belongs to the prokaryotic molybdopterin-containing oxidoreductase family	6.2e-48	196.4	Nitrospirae	EC:1.7.5.1	1	C:GO:0005886	C:plasma membrane	K00370,K17050	map00910,map01120,map02020
17	COG,ENOG	NODE_735946_length_332_cov_1.548736_1_332_-	narG	Belongs to the prokaryotic molybdopterin-containing oxidoreductase family	2.3e-45	188	Nitrospirae	EC:1.7.5.1	1	C:GO:0005886	C:plasma membrane	K00370,K17050	map00910,map01120,map02020
17	COG,ENOG	NODE_739336_length_331_cov_2.018116_1_331_-	narG	Belongs to the prokaryotic molybdopterin-containing oxidoreductase family	4.3e-55	220.3	Nitrospirae	EC:1.7.5.1	1	C:GO:0005886	C:plasma membrane	K00370,K17050	map00910,map01120,map02020
17	COG,ENOG	NODE_751082_length_329_cov_1.025547_1_329_-	narG	Belongs to the prokaryotic molybdopterin-containing oxidoreductase family	8.9e-45	186	Nitrospirae	EC:1.7.5.1	1	C:GO:0005886	C:plasma membrane	K00370,K17050	map00910,map01120,map02020
18	COG,ENOG	NODE_834745_length_310_cov_2.423529_1_310_-	narG	Belongs to the prokaryotic molybdopterin-containing oxidoreductase family	9.4e-49	199.1	Nitrospirae	EC:1.7.5.1	1	C:GO:0005886	C:plasma membrane	K00370,K17050	map00910,map01120,map02020
18	COG,ENOG	NODE_907937_length_296_cov_1.497925_1_296_+	narG	Belongs to the prokaryotic molybdopterin-containing oxidoreductase family	9e-49	199.1	Nitrospirae	EC:1.7.5.1	1	C:GO:0005886	C:plasma membrane	K00370,K17050	map00910,map01120,map02020
18	COG,ENOG	NODE_911455_length_295_cov_2.033333_1_295_-	narG	Belongs to the prokaryotic molybdopterin-containing oxidoreductase family	6.1e-48	196.4	Nitrospirae	EC:1.7.5.1	1	C:GO:0005886	C:plasma membrane	K00370,K17050	map00910,map01120,map02020
18	COG,ENOG	NODE_957991_length_287_cov_2.400862_1_287_-	narG	Belongs to the prokaryotic molybdopterin-containing oxidoreductase family	4.8e-44	183.3	Nitrospirae	EC:1.7.5.1	1	C:GO:0005886	C:plasma membrane	K00370,K17050	map00910,map01120,map02020
18	COG,ENOG	NODE_58378_length_983_cov_2.404095_1_983_+	narG	Belongs to the prokaryotic molybdopterin-containing oxidoreductase family	2.6e-172	611.3	Nitrospirae	EC:1.7.5.1	1	C:GO:0005886	C:plasma membrane	K00370,K17050	map00910,map01120,map02020
18	COG,ENOG	NODE_180833_length_505_cov_1.133333_1_505_-	narG	Belongs to the prokaryotic molybdopterin-containing oxidoreductase family	1.3e-90	339	Nitrospirae	EC:1.7.5.1	1	C:GO:0005886	C:plasma membrane	K00370,K17050	map00910,map01120,map02020
18	COG,ENOG	NODE_227405_length_446_cov_1.219949_1_446_+	narG	Belongs to the prokaryotic molybdopterin-containing oxidoreductase family	8.1e-70	269.6	Nitrospirae	EC:1.7.5.1	1	C:GO:0005886	C:plasma membrane	K00370,K17050	map00910,map01120,map02020
18	COG,ENOG	NODE_257342_length_418_cov_0.994490_1_418_+	narG	Belongs to the prokaryotic molybdopterin-containing oxidoreductase family	1.5e-73	282	Nitrospirae	EC:1.7.5.1	1	C:GO:0005886	C:plasma membrane	K00370,K17050	map00910,map01120,map02020
18	COG,ENOG	NODE_392684_length_338_cov_1.300353_1_338_-	narG	Belongs to the prokaryotic molybdopterin-containing oxidoreductase family	1.1e-40	172.6	Nitrospirae	EC:1.7.5.1	1	C:GO:0005886	C:plasma membrane	K00370,K17050	map00910,map01120,map02020
18	COG,ENOG	NODE_447302_length_316_cov_1.831418_1_316_+	narG	Belongs to the prokaryotic molybdopterin-containing oxidoreductase family	7.1e-47	193	Nitrospirae	EC:1.7.5.1	1	C:GO:0005886	C:plasma membrane	K00370,K17050	map00910,map01120,map02020
18	COG,ENOG	NODE_532712_length_288_cov_1.377682_1_288_+	narG	Belongs to the prokaryotic molybdopterin-containing oxidoreductase family	7.7e-45	186	Nitrospirae	EC:1.7.5.1	1	C:GO:0005886	C:plasma membrane	K00370,K17050	map00910,map01120,map02020
18	COG,ENOG	NODE_610263_length_268_cov_1.483568_1_268_-	narG	Belongs to the prokaryotic molybdopterin-containing oxidoreductase family	1.9e-45	188	Nitrospirae	EC:1.7.5.1	1	C:GO:0005886	C:plasma membrane	K00370,K17050	map00910,map01120,map02020
18	COG,ENOG	NODE_770812_length_252_cov_2.208122_1_252_-	narG	Belongs to the prokaryotic molybdopterin-containing oxidoreductase family	1.6e-30	138.3	Nitrospirae	EC:1.7.5.1	1	C:GO:0005886	C:plasma membrane	K00370,K17050	map00910,map01120,map02020
18	COG,ENOG	NODE_768434_length_253_cov_0.959596_1_253_+	narG	Belongs to the prokaryotic molybdopterin-containing oxidoreductase family	2.5e-36	157.5	Nitrospirae	EC:1.7.5.1	1	C:GO:0005886	C:plasma membrane	K00370,K17050	map00910,map01120,map02020
19	COG,ENOG	NODE_817776_length_248_cov_1.264249_1_148_-	narG	Belongs to the prokaryotic molybdopterin-containing oxidoreductase family	1.6e-20	104.4	Nitrospirae	EC:1.7.5.1	1	C:GO:0005886	C:plasma membrane	K00370,K17050	map00910,map01120,map02020
19	COG,ENOG	NODE_846537_length_246_cov_0.910995_1_246_-	narG	Belongs to the prokaryotic molybdopterin-containing oxidoreductase family	9.1e-36	155.6	Nitrospirae	EC:1.7.5.1	1	C:GO:0005886	C:plasma membrane	K00370,K17050	map00910,map01120,map02020
19	COG,ENOG	NODE_882986_length_242_cov_1.540107_1_242_-	narG	Belongs to the prokaryotic molybdopterin-containing oxidoreductase family	3.2e-31	140.6	Nitrospirae	EC:1.7.5.1	1	C:GO:0005886	C:plasma membrane	K00370,K17050	map00910,map01120,map02020
19	COG,ENOG	NODE_905972_length_240_cov_2.875676_1_240_-	narG	Belongs to the prokaryotic molybdopterin-containing oxidoreductase family	1.1e-30	138.7	Nitrospirae	EC:1.7.5.1	1	C:GO:0005886	C:plasma membrane	K00370,K17050	map00910,map01120,map02020
19	COG,ENOG	NODE_1021094_length_231_cov_1.073864_1_120_-	narG	Belongs to the prokaryotic molybdopterin-containing oxidoreductase family	3.3e-16	89.7	Nitrospirae	EC:1.7.5.1	1	C:GO:0005886	C:plasma membrane	K00370,K17050	map00910,map01120,map02020
19	COG,ENOG	NODE_1057734_length_228_cov_1.092486_1_228_+	narG	Belongs to the prokaryotic molybdopterin-containing oxidoreductase family	1.9e-33	147.9	Nitrospirae	EC:1.7.5.1	1	C:GO:0005886	C:plasma membrane	K00370,K17050	map00910,map01120,map02020
19	COG,ENOG	NODE_1088224_length_225_cov_1.123529_1_225_-	narG	Belongs to the prokaryotic molybdopterin-containing oxidoreductase family	9e-33	145.6	Nitrospirae	EC:1.7.5.1	1	C:GO:0005886	C:plasma membrane	K00370,K17050	map00910,map01120,map02020
19	COG,ENOG	NODE_1129295_length_221_cov_1.156627_1_221_-	narG	Belongs to the prokaryotic molybdopterin-containing oxidoreductase family	1.8e-33	147.9	Nitrospirae	EC:1.7.5.1	1	C:GO:0005886	C:plasma membrane	K00370,K17050	map00910,map01120,map02020
19	COG,ENOG	NODE_136938_length_747_cov_1.949422_1_747_+	narG	Belongs to the prokaryotic molybdopterin-containing oxidoreductase family	1.8e-98	365.5	Nitrospirae	EC:1.7.5.1	1	C:GO:0005886	C:plasma membrane	K00370,K17050	map00910,map01120,map02020
19	COG,ENOG	NODE_263184_length_525_cov_2.012766_1_525_-	narG	Belongs to the prokaryotic molybdopterin-containing oxidoreductase family	1.2e-94	352.4	Nitrospirae	EC:1.7.5.1	1	C:GO:0005886	C:plasma membrane	K00370,K17050	map00910,map01120,map02020
19	COG,ENOG	NODE_273372_length_514_cov_2.392157_1_514_+	narG	Belongs to the prokaryotic molybdopterin-containing oxidoreductase family	5.2e-92	343.6	Nitrospirae	EC:1.7.5.1	1	C:GO:0005886	C:plasma membrane	K00370,K17050	map00910,map01120,map02020
19	COG,ENOG	NODE_296018_length_493_cov_1.292237_1_493_-	narG	Belongs to the prokaryotic molybdopterin-containing oxidoreductase family	1.4e-64	252.3	Nitrospirae	EC:1.7.5.1	1	C:GO:0005886	C:plasma membrane	K00370,K17050	map00910,map01120,map02020
19	COG,ENOG	NODE_328924_length_466_cov_1.394161_1_466_+	narG	Belongs to the prokaryotic molybdopterin-containing oxidoreductase family	2.9e-78	297.7	Nitrospirae	EC:1.7.5.1	1	C:GO:0005886	C:plasma membrane	K00370,K17050	map00910,map01120,map02020
19	COG,ENOG	NODE_505211_length_373_cov_0.946541_1_373_+	narG	Belongs to the prokaryotic molybdopterin-containing oxidoreductase family	3.2e-59	234.2	Nitrospirae	EC:1.7.5.1	1	C:GO:0005886	C:plasma membrane	K00370,K17050	map00910,map01120,map02020
20	COG,ENOG	NODE_540646_length_360_cov_1.544262_1_360_+	narG	Belongs to the prokaryotic molybdopterin-containing oxidoreductase family	1.1e-61	242.3	Nitrospirae	EC:1.7.5.1	1	C:GO:0005886	C:plasma membrane	K00370,K17050	map00910,map01120,map02020
20	COG,ENOG	NODE_544732_length_359_cov_1.092105_1_359_-	narG	Belongs to the prokaryotic molybdopterin-containing oxidoreductase family	1.2e-55	222.2	Nitrospirae	EC:1.7.5.1	1	C:GO:0005886	C:plasma membrane	K00370,K17050	map00910,map01120,map02020
20	COG,ENOG	NODE_554792_length_355_cov_2.410000_103_355_+	narG	Belongs to the prokaryotic molybdopterin-containing oxidoreductase family	1.2e-44	185.3	Nitrospirae	EC:1.7.5.1	1	C:GO:0005886	C:plasma membrane	K00370,K17050	map00910,map01120,map02020
20	COG,ENOG	NODE_864566_length_280_cov_1.706667_1_280_+	narG	Belongs to the prokaryotic molybdopterin-containing oxidoreductase family	1.4e-40	171.8	Nitrospirae	EC:1.7.5.1	1	C:GO:0005886	C:plasma membrane	K00370,K17050	map00910,map01120,map02020
20	COG,ENOG	NODE_901726_length_273_cov_2.376147_1_273_+	narG	Belongs to the prokaryotic molybdopterin-containing oxidoreductase family	4.2e-29	133.7	Nitrospirae	EC:1.7.5.1	1	C:GO:0005886	C:plasma membrane	K00370,K17050	map00910,map01120,map02020
20	COG,ENOG	NODE_917657_length_271_cov_1.037037_1_271_-	narG	Belongs to the prokaryotic molybdopterin-containing oxidoreductase family	2.5e-42	177.6	Nitrospirae	EC:1.7.5.1	1	C:GO:0005886	C:plasma membrane	K00370,K17050	map00910,map01120,map02020
20	COG,ENOG	NODE_1027535_length_261_cov_1.383495_1_261_-	narG	Belongs to the prokaryotic molybdopterin-containing oxidoreductase family	2.2e-46	191	Nitrospirae	EC:1.7.5.1	1	C:GO:0005886	C:plasma membrane	K00370,K17050	map00910,map01120,map02020
20	COG,ENOG	NODE_34463_length_1421_cov_2.117130_1_1277_-	narG	Belongs to the prokaryotic molybdopterin-containing oxidoreductase family	1.7e-256	891.3	Nitrospirae	EC:1.7.5.1	1	C:GO:0005886	C:plasma membrane	K00370,K17050	map00910,map01120,map02020
20	COG,ENOG	NODE_178181_length_572_cov_1.816248_274_572_-	narG	Belongs to the prokaryotic molybdopterin-containing oxidoreductase family	1.6e-45	188.3	Nitrospirae	EC:1.7.5.1	1	C:GO:0005886	C:plasma membrane	K00370,K17050	map00910,map01120,map02020
20	COG,ENOG	NODE_215788_length_518_cov_1.352052_1_307_-	narG	Belongs to the prokaryotic molybdopterin-containing oxidoreductase family	3.1e-55	220.7	Nitrospirae	EC:1.7.5.1	1	C:GO:0005886	C:plasma membrane	K00370,K17050	map00910,map01120,map02020
20	COG,ENOG	NODE_238800_length_491_cov_2.162844_1_135_+	narG	Belongs to the prokaryotic molybdopterin-containing oxidoreductase family	1.1e-13	81.3	Nitrospirae	EC:1.7.5.1	1	C:GO:0005886	C:plasma membrane	K00370,K17050	map00910,map01120,map02020
20	COG,ENOG	NODE_238800_length_491_cov_2.162844_151_491_+	narG	Belongs to the prokaryotic molybdopterin-containing oxidoreductase family	4.1e-56	223.8	Nitrospirae	EC:1.7.5.1	1	C:GO:0005886	C:plasma membrane	K00370,K17050	map00910,map01120,map02020
20	COG,ENOG	NODE_269524_length_462_cov_1.255528_1_462_+	narG	Belongs to the prokaryotic molybdopterin-containing oxidoreductase family	2.9e-75	287.7	Nitrospirae	EC:1.7.5.1	1	C:GO:0005886	C:plasma membrane	K00370,K17050	map00910,map01120,map02020
20	COG,ENOG	NODE_288562_length_446_cov_1.892583_1_446_+	narG	Belongs to the prokaryotic molybdopterin-containing oxidoreductase family	1.5e-82	312	Nitrospirae	EC:1.7.5.1	1	C:GO:0005886	C:plasma membrane	K00370,K17050	map00910,map01120,map02020
20	COG,ENOG	NODE_350283_length_406_cov_1.319088_1_406_-	narG	Belongs to the prokaryotic molybdopterin-containing oxidoreductase family	4e-66	257.3	Nitrospirae	EC:1.7.5.1	1	C:GO:0005886	C:plasma membrane	K00370,K17050	map00910,map01120,map02020
21	COG,ENOG	NODE_478977_length_349_cov_1.472789_1_349_+	narG	Belongs to the prokaryotic molybdopterin-containing oxidoreductase family	7.4e-55	219.5	Nitrospirae	EC:1.7.5.1	1	C:GO:0005886	C:plasma membrane	K00370,K17050	map00910,map01120,map02020
21	COG,ENOG	NODE_616888_length_308_cov_1.126482_1_308_-	narG	Belongs to the prokaryotic molybdopterin-containing oxidoreductase family	5.9e-48	196.4	Nitrospirae	EC:1.7.5.1	1	C:GO:0005886	C:plasma membrane	K00370,K17050	map00910,map01120,map02020
21	COG,ENOG	NODE_635685_length_303_cov_1.157258_1_303_+	narG	Belongs to the prokaryotic molybdopterin-containing oxidoreductase family	4.2e-49	200.3	Nitrospirae	EC:1.7.5.1	1	C:GO:0005886	C:plasma membrane	K00370,K17050	map00910,map01120,map02020
21	COG,ENOG	NODE_670377_length_294_cov_1.410042_1_294_-	narG	Belongs to the prokaryotic molybdopterin-containing oxidoreductase family	3.2e-46	190.7	Nitrospirae	EC:1.7.5.1	1	C:GO:0005886	C:plasma membrane	K00370,K17050	map00910,map01120,map02020
21	COG,ENOG	NODE_680107_length_292_cov_1.210970_1_292_-	narG	Belongs to the prokaryotic molybdopterin-containing oxidoreductase family	9.9e-24	115.9	Nitrospirae	EC:1.7.5.1	1	C:GO:0005886	C:plasma membrane	K00370,K17050	map00910,map01120,map02020
21	COG,ENOG	NODE_762620_length_275_cov_1.868182_1_275_-	narG	Belongs to the prokaryotic molybdopterin-containing oxidoreductase family	2.5e-40	171	Nitrospirae	EC:1.7.5.1	1	C:GO:0005886	C:plasma membrane	K00370,K17050	map00910,map01120,map02020
21	COG,ENOG	NODE_767586_length_274_cov_2.114155_1_274_-	narG	Belongs to the prokaryotic molybdopterin-containing oxidoreductase family	1.4e-40	171.8	Nitrospirae	EC:1.7.5.1	1	C:GO:0005886	C:plasma membrane	K00370,K17050	map00910,map01120,map02020
21	COG,ENOG	NODE_780666_length_272_cov_1.322581_1_272_+	narG	Belongs to the prokaryotic molybdopterin-containing oxidoreductase family	8e-31	139.4	Nitrospirae	EC:1.7.5.1	1	C:GO:0005886	C:plasma membrane	K00370,K17050	map00910,map01120,map02020
21	COG,ENOG	NODE_796935_length_269_cov_1.341121_1_269_-	narG	Belongs to the prokaryotic molybdopterin-containing oxidoreductase family	2e-34	151.4	Nitrospirae	EC:1.7.5.1	1	C:GO:0005886	C:plasma membrane	K00370,K17050	map00910,map01120,map02020
21	COG,ENOG	NODE_804631_length_268_cov_1.605634_1_268_-	narG	Belongs to the prokaryotic molybdopterin-containing oxidoreductase family	2.9e-38	164.1	Nitrospirae	EC:1.7.5.1	1	C:GO:0005886	C:plasma membrane	K00370,K17050	map00910,map01120,map02020
21	COG,ENOG	NODE_809110_length_268_cov_0.901408_1_268_-	narG	Belongs to the prokaryotic molybdopterin-containing oxidoreductase family	6.1e-36	156.4	Nitrospirae	EC:1.7.5.1	1	C:GO:0005886	C:plasma membrane	K00370,K17050	map00910,map01120,map02020
21	COG,ENOG	NODE_917085_length_260_cov_1.858537_1_260_-	narG	Belongs to the prokaryotic molybdopterin-containing oxidoreductase family	6e-38	162.9	Nitrospirae	EC:1.7.5.1	1	C:GO:0005886	C:plasma membrane	K00370,K17050	map00910,map01120,map02020
21	COG,ENOG	NODE_1068711_length_250_cov_1.174359_1_250_-	narG	Belongs to the prokaryotic molybdopterin-containing oxidoreductase family	2e-41	174.5	Nitrospirae	EC:1.7.5.1	1	C:GO:0005886	C:plasma membrane	K00370,K17050	map00910,map01120,map02020
21	COG,ENOG	NODE_1070225_length_250_cov_0.984615_1_250_-	narG	Belongs to the prokaryotic molybdopterin-containing oxidoreductase family	1.5e-18	98.2	Nitrospirae	EC:1.7.5.1	1	C:GO:0005886	C:plasma membrane	K00370,K17050	map00910,map01120,map02020
22	COG,ENOG	NODE_29_length_264258_cov_14.201826_57674_61477_+	narG	Belongs to the prokaryotic molybdopterin-containing oxidoreductase family	0	2586.2	Nitrospirae	EC:1.7.5.1	1	C:GO:0005886	C:plasma membrane	K00370,K17050	map00910,map01120,map02020
22	COG,ENOG	NODE_96167_length_504_cov_2.572383_1_504_-	narG	Belongs to the prokaryotic molybdopterin-containing oxidoreductase family	1.7e-84	318.5	Nitrospirae	EC:1.7.5.1	1	C:GO:0005886	C:plasma membrane	K00370,K17050	map00910,map01120,map02020
22	COG,ENOG	NODE_198940_length_350_cov_1.291525_1_350_-	narG	Belongs to the prokaryotic molybdopterin-containing oxidoreductase family	4.4e-47	193.7	Nitrospirae	EC:1.7.5.1	1	C:GO:0005886	C:plasma membrane	K00370,K17050	map00910,map01120,map02020
22	COG,ENOG	NODE_206979_length_344_cov_0.948097_1_344_-	narG	Belongs to the prokaryotic molybdopterin-containing oxidoreductase family	1.3e-49	202.2	Nitrospirae	EC:1.7.5.1	1	C:GO:0005886	C:plasma membrane	K00370,K17050	map00910,map01120,map02020
22	COG,ENOG	NODE_284185_length_294_cov_1.205021_1_294_-	narG	Belongs to the prokaryotic molybdopterin-containing oxidoreductase family	2.9e-47	194.1	Nitrospirae	EC:1.7.5.1	1	C:GO:0005886	C:plasma membrane	K00370,K17050	map00910,map01120,map02020
22	COG,ENOG	NODE_667431_length_222_cov_1.041916_1_222_-	narG	Belongs to the prokaryotic molybdopterin-containing oxidoreductase family	3.8e-34	150.2	Nitrospirae	EC:1.7.5.1	1	C:GO:0005886	C:plasma membrane	K00370,K17050	map00910,map01120,map02020
22	COG,ENOG	NODE_682454_length_220_cov_1.151515_1_220_-	narG	Belongs to the prokaryotic molybdopterin-containing oxidoreductase family	1.7e-15	88.2	Nitrospirae	EC:1.7.5.1	1	C:GO:0005886	C:plasma membrane	K00370,K17050	map00910,map01120,map02020
22	COG,ENOG	NODE_701057_length_218_cov_1.036810_1_218_+	narG	Belongs to the prokaryotic molybdopterin-containing oxidoreductase family	1.9e-23	114.4	Nitrospirae	EC:1.7.5.1	1	C:GO:0005886	C:plasma membrane	K00370,K17050	map00910,map01120,map02020
22	COG,ENOG	NODE_766344_length_209_cov_1.246753_1_209_-	narG	Belongs to the prokaryotic molybdopterin-containing oxidoreductase family	1.1e-32	145.2	Nitrospirae	EC:1.7.5.1	1	C:GO:0005886	C:plasma membrane	K00370,K17050	map00910,map01120,map02020
22	COG,ENOG	NODE_3742_length_5598_cov_3.859462_2979_5598_+	narG	Belongs to the prokaryotic molybdopterin-containing oxidoreductase family	0	1836.2	Nitrospirae	EC:1.7.5.1	1	C:GO:0005886	C:plasma membrane	K00370,K17050	map00910,map01120,map02020
22	COG,ENOG	NODE_16827_length_1745_cov_3.698817_1_1172_+	narG	Belongs to the prokaryotic molybdopterin-containing oxidoreductase family	5.4e-225	786.6	Nitrospirae	EC:1.7.5.1	1	C:GO:0005886	C:plasma membrane	K00370,K17050	map00910,map01120,map02020
22	COG,ENOG	NODE_25741_length_1314_cov_2.707705_1_1314_-	narG	Belongs to the prokaryotic molybdopterin-containing oxidoreductase family	4.3e-244	850.1	Nitrospirae	EC:1.7.5.1	1	C:GO:0005886	C:plasma membrane	K00370,K17050	map00910,map01120,map02020
22	COG,ENOG	NODE_77608_length_691_cov_1.772013_1_635_+	narG	Belongs to the prokaryotic molybdopterin-containing oxidoreductase family	4.6e-108	397.1	Nitrospirae	EC:1.7.5.1	1	C:GO:0005886	C:plasma membrane	K00370,K17050	map00910,map01120,map02020
22	COG,ENOG	NODE_123385_length_540_cov_2.202062_1_416_-	narG	Belongs to the prokaryotic molybdopterin-containing oxidoreductase family	4.2e-79	300.4	Nitrospirae	EC:1.7.5.1	1	C:GO:0005886	C:plasma membrane	K00370,K17050	map00910,map01120,map02020
22	COG,ENOG	NODE_140602_length_505_cov_1.986667_1_505_-	narG	Belongs to the prokaryotic molybdopterin-containing oxidoreductase family	3.1e-92	344.4	Nitrospirae	EC:1.7.5.1	1	C:GO:0005886	C:plasma membrane	K00370,K17050	map00910,map01120,map02020
23	COG,ENOG	NODE_161665_length_471_cov_1.281250_1_471_-	narG	Belongs to the prokaryotic molybdopterin-containing oxidoreductase family	4e-86	323.9	Nitrospirae	EC:1.7.5.1	1	C:GO:0005886	C:plasma membrane	K00370,K17050	map00910,map01120,map02020
23	COG,ENOG	NODE_319267_length_341_cov_1.657343_1_341_+	narG	Belongs to the prokaryotic molybdopterin-containing oxidoreductase family	5.4e-61	240	Nitrospirae	EC:1.7.5.1	1	C:GO:0005886	C:plasma membrane	K00370,K17050	map00910,map01120,map02020
23	COG,ENOG	NODE_341436_length_331_cov_1.010870_1_331_+	narG	Belongs to the prokaryotic molybdopterin-containing oxidoreductase family	9.5e-52	209.1	Nitrospirae	EC:1.7.5.1	1	C:GO:0005886	C:plasma membrane	K00370,K17050	map00910,map01120,map02020
23	COG,ENOG	NODE_412500_length_301_cov_1.008130_1_301_-	narG	Belongs to the prokaryotic molybdopterin-containing oxidoreductase family	2.5e-49	201.1	Nitrospirae	EC:1.7.5.1	1	C:GO:0005886	C:plasma membrane	K00370,K17050	map00910,map01120,map02020
23	COG,ENOG	NODE_415422_length_299_cov_3.258197_1_299_-	narG	Belongs to the prokaryotic molybdopterin-containing oxidoreductase family	9.1e-52	209.1	Nitrospirae	EC:1.7.5.1	1	C:GO:0005886	C:plasma membrane	K00370,K17050	map00910,map01120,map02020
23	COG,ENOG	NODE_469433_length_281_cov_2.725664_1_281_-	narG	Belongs to the prokaryotic molybdopterin-containing oxidoreductase family	4.1e-46	190.3	Nitrospirae	EC:1.7.5.1	1	C:GO:0005886	C:plasma membrane	K00370,K17050	map00910,map01120,map02020
23	COG,ENOG	NODE_573331_length_262_cov_0.927536_1_262_+	narG	Belongs to the prokaryotic molybdopterin-containing oxidoreductase family	3.3e-42	177.2	Nitrospirae	EC:1.7.5.1	1	C:GO:0005886	C:plasma membrane	K00370,K17050	map00910,map01120,map02020
23	COG,ENOG	NODE_608874_length_258_cov_2.822660_1_258_+	narG	Belongs to the prokaryotic molybdopterin-containing oxidoreductase family	8.5e-40	169.1	Nitrospirae	EC:1.7.5.1	1	C:GO:0005886	C:plasma membrane	K00370,K17050	map00910,map01120,map02020
23	COG,ENOG	NODE_618244_length_258_cov_0.857143_1_258_-	narG	Belongs to the prokaryotic molybdopterin-containing oxidoreductase family	7.2e-39	166	Nitrospirae	EC:1.7.5.1	1	C:GO:0005886	C:plasma membrane	K00370,K17050	map00910,map01120,map02020
23	COG,ENOG	NODE_640403_length_255_cov_0.960000_1_255_+	narG	Belongs to the prokaryotic molybdopterin-containing oxidoreductase family	4.9e-24	116.7	Nitrospirae	EC:1.7.5.1	1	C:GO:0005886	C:plasma membrane	K00370,K17050	map00910,map01120,map02020
23	COG,ENOG	NODE_793937_length_240_cov_1.037838_1_240_-	narG	Belongs to the prokaryotic molybdopterin-containing oxidoreductase family	4.4e-22	109.8	Nitrospirae	EC:1.7.5.1	1	C:GO:0005886	C:plasma membrane	K00370,K17050	map00910,map01120,map02020
23	COG,ENOG	NODE_852905_length_234_cov_1.659218_1_234_+	narG	Belongs to the prokaryotic molybdopterin-containing oxidoreductase family	1.5e-34	151.4	Nitrospirae	EC:1.7.5.1	1	C:GO:0005886	C:plasma membrane	K00370,K17050	map00910,map01120,map02020
23	COG,ENOG	NODE_903503_length_230_cov_1.074286_1_230_+	narG	Belongs to the prokaryotic molybdopterin-containing oxidoreductase family	3.2e-33	147.1	Nitrospirae	EC:1.7.5.1	1	C:GO:0005886	C:plasma membrane	K00370,K17050	map00910,map01120,map02020
23	COG,ENOG	NODE_901284_length_230_cov_1.091429_1_230_-	narG	Belongs to the prokaryotic molybdopterin-containing oxidoreductase family	4.1e-25	120.2	Nitrospirae	EC:1.7.5.1	1	C:GO:0005886	C:plasma membrane	K00370,K17050	map00910,map01120,map02020
24	COG,ENOG	NODE_905734_length_229_cov_2.132184_1_229_+	narG	Belongs to the prokaryotic molybdopterin-containing oxidoreductase family	6.3e-37	159.5	Nitrospirae	EC:1.7.5.1	1	C:GO:0005886	C:plasma membrane	K00370,K17050	map00910,map01120,map02020
24	COG,ENOG	NODE_918368_length_228_cov_1.115607_1_228_-	narG	Belongs to the prokaryotic molybdopterin-containing oxidoreductase family	8.6e-33	145.6	Nitrospirae	EC:1.7.5.1	1	C:GO:0005886	C:plasma membrane	K00370,K17050	map00910,map01120,map02020
24	COG,ENOG	NODE_964430_length_224_cov_1.041420_1_224_-	narG	Belongs to the prokaryotic molybdopterin-containing oxidoreductase family	5.1e-33	146.4	Nitrospirae	EC:1.7.5.1	1	C:GO:0005886	C:plasma membrane	K00370,K17050	map00910,map01120,map02020
24	COG,ENOG	NODE_1020720_length_218_cov_1.177914_1_218_+	narG	Belongs to the prokaryotic molybdopterin-containing oxidoreductase family	4.8e-30	136.3	Nitrospirae	EC:1.7.5.1	1	C:GO:0005886	C:plasma membrane	K00370,K17050	map00910,map01120,map02020
24	COG,ENOG	NODE_1071226_length_213_cov_1.196203_60_213_+	narG	Belongs to the prokaryotic molybdopterin-containing oxidoreductase family	1.4e-19	101.3	Nitrospirae	EC:1.7.5.1	1	C:GO:0005886	C:plasma membrane	K00370,K17050	map00910,map01120,map02020
24	COG,ENOG	NODE_19470_length_2058_cov_4.705941_1_2058_-	narG	Belongs to the prokaryotic molybdopterin-containing oxidoreductase family	0	1221.8	Nitrospirae	EC:1.7.5.1	1	C:GO:0005886	C:plasma membrane	K00370,K17050	map00910,map01120,map02020
24	COG,ENOG	NODE_21264_length_1954_cov_5.036335_601_1954_-	narG	Belongs to the prokaryotic molybdopterin-containing oxidoreductase family	5.6e-234	816.6	Nitrospirae	EC:1.7.5.1	1	C:GO:0005886	C:plasma membrane	K00370,K17050	map00910,map01120,map02020
24	COG,ENOG	NODE_141810_length_657_cov_2.046512_1_657_-	narG	Belongs to the prokaryotic molybdopterin-containing oxidoreductase family	3.3e-118	431	Nitrospirae	EC:1.7.5.1	1	C:GO:0005886	C:plasma membrane	K00370,K17050	map00910,map01120,map02020
24	COG,ENOG	NODE_203900_length_543_cov_4.538934_1_543_-	narG	Belongs to the prokaryotic molybdopterin-containing oxidoreductase family	6.4e-96	356.7	Nitrospirae	EC:1.7.5.1	1	C:GO:0005886	C:plasma membrane	K00370,K17050	map00910,map01120,map02020
24	COG,ENOG	NODE_212830_length_532_cov_1.356394_1_532_+	narG	Belongs to the prokaryotic molybdopterin-containing oxidoreductase family	5e-87	327	Nitrospirae	EC:1.7.5.1	1	C:GO:0005886	C:plasma membrane	K00370,K17050	map00910,map01120,map02020
24	COG,ENOG	NODE_213297_length_531_cov_1.947479_1_531_-	narG	Belongs to the prokaryotic molybdopterin-containing oxidoreductase family	3.7e-90	337.4	Nitrospirae	EC:1.7.5.1	1	C:GO:0005886	C:plasma membrane	K00370,K17050	map00910,map01120,map02020
24	COG,ENOG	NODE_403357_length_387_cov_1.743976_1_387_-	narG	Belongs to the prokaryotic molybdopterin-containing oxidoreductase family	1.6e-56	225.3	Nitrospirae	EC:1.7.5.1	1	C:GO:0005886	C:plasma membrane	K00370,K17050	map00910,map01120,map02020
24	COG,ENOG	NODE_419308_length_380_cov_1.753846_1_380_-	narG	Belongs to the prokaryotic molybdopterin-containing oxidoreductase family	2.3e-57	228	Nitrospirae	EC:1.7.5.1	1	C:GO:0005886	C:plasma membrane	K00370,K17050	map00910,map01120,map02020
24	COG,ENOG	NODE_445082_length_370_cov_0.911111_1_370_+	narG	Belongs to the prokaryotic molybdopterin-containing oxidoreductase family	1.8e-35	155.2	Nitrospirae	EC:1.7.5.1	1	C:GO:0005886	C:plasma membrane	K00370,K17050	map00910,map01120,map02020
25	COG,ENOG	NODE_451411_length_367_cov_1.625000_1_367_-	narG	Belongs to the prokaryotic molybdopterin-containing oxidoreductase family	9.6e-64	249.2	Nitrospirae	EC:1.7.5.1	1	C:GO:0005886	C:plasma membrane	K00370,K17050	map00910,map01120,map02020
25	COG,ENOG	NODE_484821_length_355_cov_1.590000_246_355_+	narG	Belongs to the prokaryotic molybdopterin-containing oxidoreductase family	3e-13	79.7	Nitrospirae	EC:1.7.5.1	1	C:GO:0005886	C:plasma membrane	K00370,K17050	map00910,map01120,map02020
25	COG,ENOG	NODE_730839_length_289_cov_1.623932_1_289_+	narG	Belongs to the prokaryotic molybdopterin-containing oxidoreductase family	6.8e-49	199.5	Nitrospirae	EC:1.7.5.1	1	C:GO:0005886	C:plasma membrane	K00370,K17050	map00910,map01120,map02020
25	COG,ENOG	NODE_919553_length_262_cov_2.067633_1_262_+	narG	Belongs to the prokaryotic molybdopterin-containing oxidoreductase family	2.5e-26	124	Nitrospirae	EC:1.7.5.1	1	C:GO:0005886	C:plasma membrane	K00370,K17050	map00910,map01120,map02020
25	COG,ENOG	NODE_1073991_length_251_cov_2.443878_1_251_-	narG	Belongs to the prokaryotic molybdopterin-containing oxidoreductase family	1.6e-41	174.9	Nitrospirae	EC:1.7.5.1	1	C:GO:0005886	C:plasma membrane	K00370,K17050	map00910,map01120,map02020
25	COG,ENOG	NODE_1138925_length_247_cov_1.000000_1_247_+	narG	Belongs to the prokaryotic molybdopterin-containing oxidoreductase family	5.8e-38	162.9	Nitrospirae	EC:1.7.5.1	1	C:GO:0005886	C:plasma membrane	K00370,K17050	map00910,map01120,map02020
25	COG,ENOG	NODE_1142788_length_247_cov_0.994792_1_247_-	narG	Belongs to the prokaryotic molybdopterin-containing oxidoreductase family	2.1e-35	154.5	Nitrospirae	EC:1.7.5.1	1	C:GO:0005886	C:plasma membrane	K00370,K17050	map00910,map01120,map02020
25	COG,ENOG	NODE_10882_length_3372_cov_4.018692_2606_3372_+	narG	Belongs to the prokaryotic molybdopterin-containing oxidoreductase family	2.1e-153	548.1	Nitrospirae	EC:1.7.5.1	1	C:GO:0005886	C:plasma membrane	K00370,K17050	map00910,map01120,map02020
25	COG,ENOG	NODE_48353_length_1329_cov_4.230769_1_1329_-	narG	Belongs to the prokaryotic molybdopterin-containing oxidoreductase family	3.4e-244	850.5	Nitrospirae	EC:1.7.5.1	1	C:GO:0005886	C:plasma membrane	K00370,K17050	map00910,map01120,map02020
25	COG,ENOG	NODE_62247_length_1139_cov_3.911439_1_1139_-	narG	Belongs to the prokaryotic molybdopterin-containing oxidoreductase family	5.8e-224	783.1	Nitrospirae	EC:1.7.5.1	1	C:GO:0005886	C:plasma membrane	K00370,K17050	map00910,map01120,map02020
25	COG,ENOG	NODE_71172_length_1050_cov_3.230151_1_1050_-	narG	Belongs to the prokaryotic molybdopterin-containing oxidoreductase family	5.7e-181	640.2	Nitrospirae	EC:1.7.5.1	1	C:GO:0005886	C:plasma membrane	K00370,K17050	map00910,map01120,map02020
25	COG,ENOG	NODE_112133_length_802_cov_5.831325_326_802_-	narG	Belongs to the prokaryotic molybdopterin-containing oxidoreductase family	1.6e-82	312	Nitrospirae	EC:1.7.5.1	1	C:GO:0005886	C:plasma membrane	K00370,K17050	map00910,map01120,map02020
25	COG,ENOG	NODE_476421_length_373_cov_1.751572_1_373_-	narG	Belongs to the prokaryotic molybdopterin-containing oxidoreductase family	2.9e-60	237.7	Nitrospirae	EC:1.7.5.1	1	C:GO:0005886	C:plasma membrane	K00370,K17050	map00910,map01120,map02020
25	COG,ENOG	NODE_481518_length_371_cov_2.091772_1_371_-	narG	Belongs to the prokaryotic molybdopterin-containing oxidoreductase family	4.3e-64	250.4	Nitrospirae	EC:1.7.5.1	1	C:GO:0005886	C:plasma membrane	K00370,K17050	map00910,map01120,map02020
26	COG,ENOG	NODE_503370_length_364_cov_1.190939_1_364_+	narG	Belongs to the prokaryotic molybdopterin-containing oxidoreductase family	3.3e-56	224.2	Nitrospirae	EC:1.7.5.1	1	C:GO:0005886	C:plasma membrane	K00370,K17050	map00910,map01120,map02020
26	COG,ENOG	NODE_538416_length_352_cov_2.996633_1_352_-	narG	Belongs to the prokaryotic molybdopterin-containing oxidoreductase family	1.1e-52	212.2	Nitrospirae	EC:1.7.5.1	1	C:GO:0005886	C:plasma membrane	K00370,K17050	map00910,map01120,map02020
26	COG,ENOG	NODE_627254_length_328_cov_1.197802_1_328_-	narG	Belongs to the prokaryotic molybdopterin-containing oxidoreductase family	1.2e-49	202.2	Nitrospirae	EC:1.7.5.1	1	C:GO:0005886	C:plasma membrane	K00370,K17050	map00910,map01120,map02020
26	COG,ENOG	NODE_724824_length_304_cov_2.004016_1_304_+	narG	Belongs to the prokaryotic molybdopterin-containing oxidoreductase family	2.6e-45	187.6	Nitrospirae	EC:1.7.5.1	1	C:GO:0005886	C:plasma membrane	K00370,K17050	map00910,map01120,map02020
26	COG,ENOG	NODE_772499_length_294_cov_1.451883_1_294_-	narG	Belongs to the prokaryotic molybdopterin-containing oxidoreductase family	8.7e-43	179.1	Nitrospirae	EC:1.7.5.1	1	C:GO:0005886	C:plasma membrane	K00370,K17050	map00910,map01120,map02020
26	COG,ENOG	NODE_866064_length_278_cov_0.860987_1_278_-	narG	Belongs to the prokaryotic molybdopterin-containing oxidoreductase family	7.9e-38	162.5	Nitrospirae	EC:1.7.5.1	1	C:GO:0005886	C:plasma membrane	K00370,K17050	map00910,map01120,map02020
26	COG,ENOG	NODE_933316_length_268_cov_0.901408_1_268_-	narG	Belongs to the prokaryotic molybdopterin-containing oxidoreductase family	3.6e-41	173.7	Nitrospirae	EC:1.7.5.1	1	C:GO:0005886	C:plasma membrane	K00370,K17050	map00910,map01120,map02020
26	COG,ENOG	NODE_1003750_length_263_cov_1.384615_1_263_-	narG	Belongs to the prokaryotic molybdopterin-containing oxidoreductase family	1.6e-33	148.3	Nitrospirae	EC:1.7.5.1	1	C:GO:0005886	C:plasma membrane	K00370,K17050	map00910,map01120,map02020
26	COG,ENOG	NODE_8539_length_3305_cov_12.140308_1_3305_-	narG	Belongs to the prokaryotic molybdopterin-containing oxidoreductase family	0	2202.2	Nitrospirae	EC:1.7.5.1	1	C:GO:0005886	C:plasma membrane	K00370,K17050	map00910,map01120,map02020
26	COG,ENOG	NODE_54988_length_1091_cov_9.769305_946_1091_+	narG	Belongs to the prokaryotic molybdopterin-containing oxidoreductase family	5.3e-21	105.9	Nitrospirae	EC:1.7.5.1	1	C:GO:0005886	C:plasma membrane	K00370,K17050	map00910,map01120,map02020
26	COG,ENOG	NODE_109751_length_738_cov_2.221083_593_738_-	narG	Belongs to the prokaryotic molybdopterin-containing oxidoreductase family	2.8e-12	76.6	Nitrospirae	EC:1.7.5.1	1	C:GO:0005886	C:plasma membrane	K00370,K17050	map00910,map01120,map02020
26	COG,ENOG	NODE_131706_length_666_cov_2.276596_1_666_+	narG	Belongs to the prokaryotic molybdopterin-containing oxidoreductase family	7.8e-120	436.4	Nitrospirae	EC:1.7.5.1	1	C:GO:0005886	C:plasma membrane	K00370,K17050	map00910,map01120,map02020
26	COG,ENOG	NODE_210408_length_515_cov_4.565217_1_515_+	narG	Belongs to the prokaryotic molybdopterin-containing oxidoreductase family	3.6e-87	327.4	Nitrospirae	EC:1.7.5.1	1	C:GO:0005886	C:plasma membrane	K00370,K17050	map00910,map01120,map02020
26	COG,ENOG	NODE_264905_length_456_cov_2.102244_1_456_-	narG	Belongs to the prokaryotic molybdopterin-containing oxidoreductase family	1.4e-80	305.4	Nitrospirae	EC:1.7.5.1	1	C:GO:0005886	C:plasma membrane	K00370,K17050	map00910,map01120,map02020
27	COG,ENOG	NODE_270532_length_451_cov_1.972222_1_451_-	narG	Belongs to the prokaryotic molybdopterin-containing oxidoreductase family	2.2e-72	278.1	Nitrospirae	EC:1.7.5.1	1	C:GO:0005886	C:plasma membrane	K00370,K17050	map00910,map01120,map02020
27	COG,ENOG	NODE_300159_length_428_cov_1.485255_1_428_+	narG	Belongs to the prokaryotic molybdopterin-containing oxidoreductase family	1.5e-68	265.4	Nitrospirae	EC:1.7.5.1	1	C:GO:0005886	C:plasma membrane	K00370,K17050	map00910,map01120,map02020
27	COG,ENOG	NODE_451424_length_350_cov_1.301695_1_350_-	narG	Belongs to the prokaryotic molybdopterin-containing oxidoreductase family	1e-33	149.4	Nitrospirae	EC:1.7.5.1	1	C:GO:0005886	C:plasma membrane	K00370,K17050	map00910,map01120,map02020
27	COG,ENOG	NODE_480715_length_339_cov_4.771127_65_339_-	narG	Belongs to the prokaryotic molybdopterin-containing oxidoreductase family	8.4e-41	172.6	Nitrospirae	EC:1.7.5.1	1	C:GO:0005886	C:plasma membrane	K00370,K17050	map00910,map01120,map02020
27	COG,ENOG	NODE_489588_length_336_cov_7.334520_62_336_-	narG	Belongs to the prokaryotic molybdopterin-containing oxidoreductase family	1.3e-41	175.3	Nitrospirae	EC:1.7.5.1	1	C:GO:0005886	C:plasma membrane	K00370,K17050	map00910,map01120,map02020
27	COG,ENOG	NODE_635353_length_295_cov_1.395833_1_295_-	narG	Belongs to the prokaryotic molybdopterin-containing oxidoreductase family	1e-50	205.7	Nitrospirae	EC:1.7.5.1	1	C:GO:0005886	C:plasma membrane	K00370,K17050	map00910,map01120,map02020
27	COG,ENOG	NODE_669890_length_287_cov_1.637931_1_287_-	narG	Belongs to the prokaryotic molybdopterin-containing oxidoreductase family	2.3e-41	174.5	Nitrospirae	EC:1.7.5.1	1	C:GO:0005886	C:plasma membrane	K00370,K17050	map00910,map01120,map02020
27	COG,ENOG	NODE_687201_length_283_cov_2.254386_1_283_-	narG	Belongs to the prokaryotic molybdopterin-containing oxidoreductase family	1.3e-40	171.8	Nitrospirae	EC:1.7.5.1	1	C:GO:0005886	C:plasma membrane	K00370,K17050	map00910,map01120,map02020
27	COG,ENOG	NODE_848843_length_261_cov_0.927184_1_261_-	narG	Belongs to the prokaryotic molybdopterin-containing oxidoreductase family	1.2e-34	152.1	Nitrospirae	EC:1.7.5.1	1	C:GO:0005886	C:plasma membrane	K00370,K17050	map00910,map01120,map02020
27	COG,ENOG	NODE_854626_length_260_cov_1.746341_1_260_+	narG	Belongs to the prokaryotic molybdopterin-containing oxidoreductase family	8.4e-38	162.5	Nitrospirae	EC:1.7.5.1	1	C:GO:0005886	C:plasma membrane	K00370,K17050	map00910,map01120,map02020
27	COG,ENOG	NODE_1031395_length_246_cov_0.994764_1_246_-	narG	Belongs to the prokaryotic molybdopterin-containing oxidoreductase family	9.6e-35	152.1	Nitrospirae	EC:1.7.5.1	1	C:GO:0005886	C:plasma membrane	K00370,K17050	map00910,map01120,map02020
27	COG,ENOG	NODE_1083394_length_242_cov_1.021390_1_242_+	narG	Belongs to the prokaryotic molybdopterin-containing oxidoreductase family	1.3e-34	151.8	Nitrospirae	EC:1.7.5.1	1	C:GO:0005886	C:plasma membrane	K00370,K17050	map00910,map01120,map02020
27	COG,ENOG	NODE_221139_length_639_cov_4.143836_1_639_-	narG	Belongs to the prokaryotic molybdopterin-containing oxidoreductase family	1.7e-116	425.2	Nitrospirae	EC:1.7.5.1	1	C:GO:0005886	C:plasma membrane	K00370,K17050	map00910,map01120,map02020
27	COG,ENOG	NODE_244712_length_603_cov_2.571168_1_603_+	narG	Belongs to the prokaryotic molybdopterin-containing oxidoreductase family	4.3e-101	374	Nitrospirae	EC:1.7.5.1	1	C:GO:0005886	C:plasma membrane	K00370,K17050	map00910,map01120,map02020
28	COG,ENOG	NODE_257940_length_585_cov_2.396226_1_585_+	narG	Belongs to the prokaryotic molybdopterin-containing oxidoreductase family	7.5e-103	379.8	Nitrospirae	EC:1.7.5.1	1	C:GO:0005886	C:plasma membrane	K00370,K17050	map00910,map01120,map02020
28	COG,ENOG	NODE_288520_length_549_cov_1.797571_1_549_+	narG	Belongs to the prokaryotic molybdopterin-containing oxidoreductase family	2.1e-75	288.5	Nitrospirae	EC:1.7.5.1	1	C:GO:0005886	C:plasma membrane	K00370,K17050	map00910,map01120,map02020
28	COG,ENOG	NODE_372829_length_475_cov_1.354762_1_475_-	narG	Belongs to the prokaryotic molybdopterin-containing oxidoreductase family	2.1e-82	311.6	Nitrospirae	EC:1.7.5.1	1	C:GO:0005886	C:plasma membrane	K00370,K17050	map00910,map01120,map02020
28	COG,ENOG	NODE_453599_length_426_cov_2.048518_17_426_+	narG	Belongs to the prokaryotic molybdopterin-containing oxidoreductase family	1.1e-52	212.6	Nitrospirae	EC:1.7.5.1	1	C:GO:0005886	C:plasma membrane	K00370,K17050	map00910,map01120,map02020
28	COG,ENOG	NODE_493844_length_407_cov_1.619318_1_226_-	narG	Belongs to the prokaryotic molybdopterin-containing oxidoreductase family	1.8e-36	157.9	Nitrospirae	EC:1.7.5.1	1	C:GO:0005886	C:plasma membrane	K00370,K17050	map00910,map01120,map02020
28	COG,ENOG	NODE_495309_length_406_cov_2.313390_1_406_-	narG	Belongs to the prokaryotic molybdopterin-containing oxidoreductase family	2.7e-67	261.2	Nitrospirae	EC:1.7.5.1	1	C:GO:0005886	C:plasma membrane	K00370,K17050	map00910,map01120,map02020
28	COG,ENOG	NODE_546744_length_385_cov_1.690909_1_385_+	narG	Belongs to the prokaryotic molybdopterin-containing oxidoreductase family	2.8e-52	211.1	Nitrospirae	EC:1.7.5.1	1	C:GO:0005886	C:plasma membrane	K00370,K17050	map00910,map01120,map02020
28	COG,ENOG	NODE_582679_length_372_cov_2.302839_3_372_-	narG	Belongs to the prokaryotic molybdopterin-containing oxidoreductase family	2e-58	231.5	Nitrospirae	EC:1.7.5.1	1	C:GO:0005886	C:plasma membrane	K00370,K17050	map00910,map01120,map02020
28	COG,ENOG	NODE_599237_length_367_cov_1.371795_1_367_+	narG	Belongs to the prokaryotic molybdopterin-containing oxidoreductase family	7.2e-56	223	Nitrospirae	EC:1.7.5.1	1	C:GO:0005886	C:plasma membrane	K00370,K17050	map00910,map01120,map02020
28	COG,ENOG	NODE_620072_length_360_cov_2.744262_1_360_-	narG	Belongs to the prokaryotic molybdopterin-containing oxidoreductase family	1.9e-56	224.9	Nitrospirae	EC:1.7.5.1	1	C:GO:0005886	C:plasma membrane	K00370,K17050	map00910,map01120,map02020
28	COG,ENOG	NODE_626868_length_358_cov_2.211221_156_358_-	narG	Belongs to the prokaryotic molybdopterin-containing oxidoreductase family	3.2e-26	123.6	Nitrospirae	EC:1.7.5.1	1	C:GO:0005886	C:plasma membrane	K00370,K17050	map00910,map01120,map02020
28	COG,ENOG	NODE_659316_length_349_cov_1.431973_1_349_-	narG	Belongs to the prokaryotic molybdopterin-containing oxidoreductase family	2.9e-35	154.5	Nitrospirae	EC:1.7.5.1	1	C:GO:0005886	C:plasma membrane	K00370,K17050	map00910,map01120,map02020
28	COG,ENOG	NODE_724058_length_332_cov_1.906137_1_179_-	narG	Belongs to the prokaryotic molybdopterin-containing oxidoreductase family	1.4e-28	131.3	Nitrospirae	EC:1.7.5.1	1	C:GO:0005886	C:plasma membrane	K00370,K17050	map00910,map01120,map02020
28	COG,ENOG	NODE_718748_length_334_cov_0.967742_1_334_-	narG	Belongs to the prokaryotic molybdopterin-containing oxidoreductase family	1.8e-48	198.4	Nitrospirae	EC:1.7.5.1	1	C:GO:0005886	C:plasma membrane	K00370,K17050	map00910,map01120,map02020
29	COG,ENOG	NODE_737229_length_329_cov_1.401460_1_329_-	narG	Belongs to the prokaryotic molybdopterin-containing oxidoreductase family	1.5e-52	211.8	Nitrospirae	EC:1.7.5.1	1	C:GO:0005886	C:plasma membrane	K00370,K17050	map00910,map01120,map02020
29	COG,ENOG	NODE_805136_length_313_cov_1.852713_1_313_+	narG	Belongs to the prokaryotic molybdopterin-containing oxidoreductase family	1.4e-41	175.3	Nitrospirae	EC:1.7.5.1	1	C:GO:0005886	C:plasma membrane	K00370,K17050	map00910,map01120,map02020
29	COG,ENOG	NODE_833162_length_307_cov_1.642857_1_307_-	narG	Belongs to the prokaryotic molybdopterin-containing oxidoreductase family	1.2e-51	208.8	Nitrospirae	EC:1.7.5.1	1	C:GO:0005886	C:plasma membrane	K00370,K17050	map00910,map01120,map02020
29	COG,ENOG	NODE_1012866_length_274_cov_1.543379_1_274_+	narG	Belongs to the prokaryotic molybdopterin-containing oxidoreductase family	2.6e-28	131	Nitrospirae	EC:1.7.5.1	1	C:GO:0005886	C:plasma membrane	K00370,K17050	map00910,map01120,map02020
29	COG,ENOG	NODE_1052874_length_268_cov_1.793427_1_268_+	narG	Belongs to the prokaryotic molybdopterin-containing oxidoreductase family	6e-41	172.9	Nitrospirae	EC:1.7.5.1	1	C:GO:0005886	C:plasma membrane	K00370,K17050	map00910,map01120,map02020
29	COG,ENOG	NODE_1339023_length_249_cov_1.948454_1_249_-	narG	Belongs to the prokaryotic molybdopterin-containing oxidoreductase family	4.4e-39	166.8	Nitrospirae	EC:1.7.5.1	1	C:GO:0005886	C:plasma membrane	K00370,K17050	map00910,map01120,map02020
29	COG,ENOG	NODE_1342977_length_249_cov_1.015464_1_249_+	narG	Belongs to the prokaryotic molybdopterin-containing oxidoreductase family	1.9e-09	67.8	Nitrospirae	EC:1.7.5.1	1	C:GO:0005886	C:plasma membrane	K00370,K17050	map00910,map01120,map02020
29	COG,ENOG	NODE_1530804_length_238_cov_1.043716_1_238_-	narG	Belongs to the prokaryotic molybdopterin-containing oxidoreductase family	2.7e-28	130.6	Nitrospirae	EC:1.7.5.1	1	C:GO:0005886	C:plasma membrane	K00370,K17050	map00910,map01120,map02020
29	COG,ENOG	NODE_1534526_length_238_cov_0.950820_1_238_+	narG	Belongs to the prokaryotic molybdopterin-containing oxidoreductase family	1.4e-33	148.3	Nitrospirae	EC:1.7.5.1	1	C:GO:0005886	C:plasma membrane	K00370,K17050	map00910,map01120,map02020
29	COG,ENOG	NODE_1566312_length_236_cov_1.044199_1_236_-	narG	Belongs to the prokaryotic molybdopterin-containing oxidoreductase family	1.7e-34	151.4	Nitrospirae	EC:1.7.5.1	1	C:GO:0005886	C:plasma membrane	K00370,K17050	map00910,map01120,map02020
29	COG,ENOG	NODE_1613364_length_233_cov_1.067416_1_233_+	narG	Belongs to the prokaryotic molybdopterin-containing oxidoreductase family	1.2e-32	145.2	Nitrospirae	EC:1.7.5.1	1	C:GO:0005886	C:plasma membrane	K00370,K17050	map00910,map01120,map02020
29	COG,ENOG	NODE_1757176_length_224_cov_1.136095_91_224_+	narG	Belongs to the prokaryotic molybdopterin-containing oxidoreductase family	7.7e-19	98.6	Nitrospirae	EC:1.7.5.1	1	C:GO:0005886	C:plasma membrane	K00370,K17050	map00910,map01120,map02020
29	COG,ENOG	NODE_1785214_length_222_cov_1.401198_1_222_+	narG	Belongs to the prokaryotic molybdopterin-containing oxidoreductase family	7.4e-27	125.9	Nitrospirae	EC:1.7.5.1	1	C:GO:0005886	C:plasma membrane	K00370,K17050	map00910,map01120,map02020
29	COG,ENOG	NODE_1844151_length_219_cov_1.152439_1_219_-	narG	Belongs to the prokaryotic molybdopterin-containing oxidoreductase family	1e-36	158.7	Nitrospirae	EC:1.7.5.1	1	C:GO:0005886	C:plasma membrane	K00370,K17050	map00910,map01120,map02020
30	COG,ENOG	NODE_1849305_length_218_cov_1.760736_1_218_-	narG	Belongs to the prokaryotic molybdopterin-containing oxidoreductase family	4.5e-32	143.3	Nitrospirae	EC:1.7.5.1	1	C:GO:0005886	C:plasma membrane	K00370,K17050	map00910,map01120,map02020
30	COG,ENOG	NODE_1869411_length_217_cov_1.185185_1_217_+	narG	Belongs to the prokaryotic molybdopterin-containing oxidoreductase family	2e-26	124.4	Nitrospirae	EC:1.7.5.1	1	C:GO:0005886	C:plasma membrane	K00370,K17050	map00910,map01120,map02020
30	COG,ENOG	NODE_1887519_length_216_cov_1.186335_1_216_-	narG	Belongs to the prokaryotic molybdopterin-containing oxidoreductase family	1.2e-32	145.2	Nitrospirae	EC:1.7.5.1	1	C:GO:0005886	C:plasma membrane	K00370,K17050	map00910,map01120,map02020
30	COG,ENOG	NODE_2028196_length_207_cov_1.250000_1_207_-	narG	Belongs to the prokaryotic molybdopterin-containing oxidoreductase family	1.2e-22	111.7	Nitrospirae	EC:1.7.5.1	1	C:GO:0005886	C:plasma membrane	K00370,K17050	map00910,map01120,map02020
30	COG,ENOG	NODE_81334_length_1020_cov_2.416580_1_1020_+	narG	Belongs to the prokaryotic molybdopterin-containing oxidoreductase family	3.1e-168	597.8	Nitrospirae	EC:1.7.5.1	1	C:GO:0005886	C:plasma membrane	K00370,K17050	map00910,map01120,map02020
30	COG,ENOG	NODE_91467_length_954_cov_2.458287_1_461_-	narG	Belongs to the prokaryotic molybdopterin-containing oxidoreductase family	1.6e-79	302	Nitrospirae	EC:1.7.5.1	1	C:GO:0005886	C:plasma membrane	K00370,K17050	map00910,map01120,map02020
30	COG,ENOG	NODE_106055_length_877_cov_2.687348_1_877_+	narG	Belongs to the prokaryotic molybdopterin-containing oxidoreductase family	5.4e-161	573.5	Nitrospirae	EC:1.7.5.1	1	C:GO:0005886	C:plasma membrane	K00370,K17050	map00910,map01120,map02020
30	COG,ENOG	NODE_146854_length_731_cov_1.465976_1_731_-	narG	Belongs to the prokaryotic molybdopterin-containing oxidoreductase family	1.4e-119	435.6	Nitrospirae	EC:1.7.5.1	1	C:GO:0005886	C:plasma membrane	K00370,K17050	map00910,map01120,map02020
30	COG,ENOG	NODE_732247_length_314_cov_2.370656_1_314_-	narG	Belongs to the prokaryotic molybdopterin-containing oxidoreductase family	3.2e-55	220.7	Nitrospirae	EC:1.7.5.1	1	C:GO:0005886	C:plasma membrane	K00370,K17050	map00910,map01120,map02020
30	COG,ENOG	NODE_755537_length_309_cov_1.779528_1_232_-	narG	Belongs to the prokaryotic molybdopterin-containing oxidoreductase family	1e-37	162.2	Nitrospirae	EC:1.7.5.1	1	C:GO:0005886	C:plasma membrane	K00370,K17050	map00910,map01120,map02020
30	COG,ENOG	NODE_884542_length_284_cov_1.257642_1_284_+	narG	Belongs to the prokaryotic molybdopterin-containing oxidoreductase family	1.1e-41	175.6	Nitrospirae	EC:1.7.5.1	1	C:GO:0005886	C:plasma membrane	K00370,K17050	map00910,map01120,map02020
30	COG,ENOG	NODE_908399_length_280_cov_1.275556_1_280_-	narG	Belongs to the prokaryotic molybdopterin-containing oxidoreductase family	6e-29	132.9	Nitrospirae	EC:1.7.5.1	1	C:GO:0005886	C:plasma membrane	K00370,K17050	map00910,map01120,map02020
30	COG,ENOG	NODE_13826_length_4210_cov_4.748736_3986_4210_-	narG	Belongs to the prokaryotic molybdopterin-containing oxidoreductase family	3.1e-30	137.1	Nitrospirae	EC:1.7.5.1	1	C:GO:0005886	C:plasma membrane	K00370,K17050	map00910,map01120,map02020
30	COG,ENOG	NODE_64777_length_1488_cov_4.102582_1_1488_-	narG	Belongs to the prokaryotic molybdopterin-containing oxidoreductase family	3.4e-296	1023.5	Nitrospirae	EC:1.7.5.1	1	C:GO:0005886	C:plasma membrane	K00370,K17050	map00910,map01120,map02020
30	COG,ENOG	NODE_158959_length_864_cov_2.751545_1_864_-	narG	Belongs to the prokaryotic molybdopterin-containing oxidoreductase family	3.6e-157	560.8	Nitrospirae	EC:1.7.5.1	1	C:GO:0005886	C:plasma membrane	K00370,K17050	map00910,map01120,map02020
30	COG,ENOG	NODE_178074_length_809_cov_2.978780_1_809_-	narG	Belongs to the prokaryotic molybdopterin-containing oxidoreductase family	3.6e-159	567.4	Nitrospirae	EC:1.7.5.1	1	C:GO:0005886	C:plasma membrane	K00370,K17050	map00910,map01120,map02020
30	COG,ENOG	NODE_213303_length_728_cov_3.578009_548_728_+	narG	Belongs to the prokaryotic molybdopterin-containing oxidoreductase family	2.3e-29	134	Nitrospirae	EC:1.7.5.1	1	C:GO:0005886	C:plasma membrane	K00370,K17050	map00910,map01120,map02020
30	COG,ENOG	NODE_224253_length_708_cov_2.473201_1_661_-	narG	Belongs to the prokaryotic molybdopterin-containing oxidoreductase family	1e-119	436	Nitrospirae	EC:1.7.5.1	1	C:GO:0005886	C:plasma membrane	K00370,K17050	map00910,map01120,map02020
30	COG,ENOG	NODE_236860_length_686_cov_4.619651_1_686_-	narG	Belongs to the prokaryotic molybdopterin-containing oxidoreductase family	1.5e-80	305.8	Nitrospirae	EC:1.7.5.1	1	C:GO:0005886	C:plasma membrane	K00370,K17050	map00910,map01120,map02020
30	COG,ENOG	NODE_266039_length_643_cov_3.100340_1_643_+	narG	Belongs to the prokaryotic molybdopterin-containing oxidoreductase family	7.6e-120	436.4	Nitrospirae	EC:1.7.5.1	1	C:GO:0005886	C:plasma membrane	K00370,K17050	map00910,map01120,map02020
30	COG,ENOG	NODE_265219_length_644_cov_3.429542_1_644_-	narG	Belongs to the prokaryotic molybdopterin-containing oxidoreductase family	1.4e-110	405.6	Nitrospirae	EC:1.7.5.1	1	C:GO:0005886	C:plasma membrane	K00370,K17050	map00910,map01120,map02020
30	COG,ENOG	NODE_276214_length_630_cov_2.431304_1_630_-	narG	Belongs to the prokaryotic molybdopterin-containing oxidoreductase family	8.4e-108	396.4	Nitrospirae	EC:1.7.5.1	1	C:GO:0005886	C:plasma membrane	K00370,K17050	map00910,map01120,map02020
30	COG,ENOG	NODE_283173_length_621_cov_5.436396_386_621_+	narG	Belongs to the prokaryotic molybdopterin-containing oxidoreductase family	2.6e-41	174.1	Nitrospirae	EC:1.7.5.1	1	C:GO:0005886	C:plasma membrane	K00370,K17050	map00910,map01120,map02020
30	COG,ENOG	NODE_302369_length_599_cov_3.702206_1_599_-	narG	Belongs to the prokaryotic molybdopterin-containing oxidoreductase family	4.5e-108	397.1	Nitrospirae	EC:1.7.5.1	1	C:GO:0005886	C:plasma membrane	K00370,K17050	map00910,map01120,map02020
30	COG,ENOG	NODE_471391_length_473_cov_1.806220_1_473_+	narG	Belongs to the prokaryotic molybdopterin-containing oxidoreductase family	1.7e-81	308.5	Nitrospirae	EC:1.7.5.1	1	C:GO:0005886	C:plasma membrane	K00370,K17050	map00910,map01120,map02020
30	COG,ENOG	NODE_626030_length_409_cov_4.627119_1_409_-	narG	Belongs to the prokaryotic molybdopterin-containing oxidoreductase family	5.4e-71	273.5	Nitrospirae	EC:1.7.5.1	1	C:GO:0005886	C:plasma membrane	K00370,K17050	map00910,map01120,map02020
30	COG,ENOG	NODE_632585_length_407_cov_3.173295_1_407_+	narG	Belongs to the prokaryotic molybdopterin-containing oxidoreductase family	1.4e-65	255.4	Nitrospirae	EC:1.7.5.1	1	C:GO:0005886	C:plasma membrane	K00370,K17050	map00910,map01120,map02020
30	COG,ENOG	NODE_786287_length_366_cov_4.501608_1_366_-	narG	Belongs to the prokaryotic molybdopterin-containing oxidoreductase family	1.9e-56	224.9	Nitrospirae	EC:1.7.5.1	1	C:GO:0005886	C:plasma membrane	K00370,K17050	map00910,map01120,map02020
30	COG,ENOG	NODE_881647_length_347_cov_1.667808_1_347_+	narG	Belongs to the prokaryotic molybdopterin-containing oxidoreductase family	4.7e-37	160.2	Nitrospirae	EC:1.7.5.1	1	C:GO:0005886	C:plasma membrane	K00370,K17050	map00910,map01120,map02020

## Sheet: Nitrospirae narH
Sample	Type	Query ID	Gene Name	EggNOG Description	E-Value	Bit-Score	Best Tax-Level	EC Codes	#GO	GOs	GO Names	KEGG KO	KEGG Pathway
1	COG,ENOG	NODE_41818_length_1119_cov_8.354323_290_1119_-	narH	Nitrate reductase beta subunit	1.8e-147	528.5	Nitrospirae	EC:1.7.5.1	9	P:GO:0019645; C:GO:0031235; P:GO:0042126; C:GO:0044799; F:GO:0008940; F:GO:0051538; F:GO:0051539; F:GO:0009055; P:GO:0006974	P:anaerobic electron transport chain; P:cellular response to DNA damage stimulus; F:electron transfer activity; P:nitrate metabolic process; C:intrinsic component of the cytoplasmic side of the plasma membrane; F:3 iron, 4 sulfur cluster binding; F:4 iron, 4 sulfur cluster binding; C:NarGHI complex; F:nitrate reductase activity	K00371	map00910,map01120,map02020
1	COG,ENOG	NODE_75762_length_763_cov_24.679379_15_763_+	narH	Nitrate reductase beta subunit	1.4e-154	552	Nitrospirae	EC:1.7.5.1	9	P:GO:0019645; C:GO:0031235; P:GO:0042126; C:GO:0044799; F:GO:0008940; F:GO:0051538; F:GO:0051539; F:GO:0009055; P:GO:0006974	P:anaerobic electron transport chain; P:cellular response to DNA damage stimulus; F:electron transfer activity; P:nitrate metabolic process; C:intrinsic component of the cytoplasmic side of the plasma membrane; F:3 iron, 4 sulfur cluster binding; F:4 iron, 4 sulfur cluster binding; C:NarGHI complex; F:nitrate reductase activity	K00371	map00910,map01120,map02020
1	COG,ENOG	NODE_143284_length_514_cov_5.662309_65_514_-	narH	Nitrate reductase beta subunit	2.5e-74	284.6	Nitrospirae	EC:1.7.5.1	9	P:GO:0019645; C:GO:0031235; P:GO:0042126; C:GO:0044799; F:GO:0008940; F:GO:0051538; F:GO:0051539; F:GO:0009055; P:GO:0006974	P:anaerobic electron transport chain; P:cellular response to DNA damage stimulus; F:electron transfer activity; P:nitrate metabolic process; C:intrinsic component of the cytoplasmic side of the plasma membrane; F:3 iron, 4 sulfur cluster binding; F:4 iron, 4 sulfur cluster binding; C:NarGHI complex; F:nitrate reductase activity	K00371	map00910,map01120,map02020
1	COG,ENOG	NODE_388788_length_299_cov_2.286885_1_299_+	narH	Nitrate reductase beta subunit	3.1e-44	184.1	Nitrospirae	EC:1.7.5.1	9	P:GO:0019645; C:GO:0031235; P:GO:0042126; C:GO:0044799; F:GO:0008940; F:GO:0051538; F:GO:0051539; F:GO:0009055; P:GO:0006974	P:anaerobic electron transport chain; P:cellular response to DNA damage stimulus; F:electron transfer activity; P:nitrate metabolic process; C:intrinsic component of the cytoplasmic side of the plasma membrane; F:3 iron, 4 sulfur cluster binding; F:4 iron, 4 sulfur cluster binding; C:NarGHI complex; F:nitrate reductase activity	K00371	map00910,map01120,map02020
1	COG,ENOG	NODE_437544_length_281_cov_1.265487_1_281_-	narH	Nitrate reductase beta subunit	1.2e-35	155.2	Nitrospirae	EC:1.7.5.1	9	P:GO:0019645; C:GO:0031235; P:GO:0042126; C:GO:0044799; F:GO:0008940; F:GO:0051538; F:GO:0051539; F:GO:0009055; P:GO:0006974	P:anaerobic electron transport chain; P:cellular response to DNA damage stimulus; F:electron transfer activity; P:nitrate metabolic process; C:intrinsic component of the cytoplasmic side of the plasma membrane; F:3 iron, 4 sulfur cluster binding; F:4 iron, 4 sulfur cluster binding; C:NarGHI complex; F:nitrate reductase activity	K00371	map00910,map01120,map02020
1	COG,ENOG	NODE_565522_length_256_cov_11.776119_1_256_+	narH	Nitrate reductase beta subunit	4.4e-35	153.3	Nitrospirae	EC:1.7.5.1	9	P:GO:0019645; C:GO:0031235; P:GO:0042126; C:GO:0044799; F:GO:0008940; F:GO:0051538; F:GO:0051539; F:GO:0009055; P:GO:0006974	P:anaerobic electron transport chain; P:cellular response to DNA damage stimulus; F:electron transfer activity; P:nitrate metabolic process; C:intrinsic component of the cytoplasmic side of the plasma membrane; F:3 iron, 4 sulfur cluster binding; F:4 iron, 4 sulfur cluster binding; C:NarGHI complex; F:nitrate reductase activity	K00371	map00910,map01120,map02020
2	COG,ENOG	NODE_712936_length_238_cov_2.601093_1_238_+	narH	Nitrate reductase beta subunit	3.9e-36	156.8	Nitrospirae	EC:1.7.5.1	9	P:GO:0019645; C:GO:0031235; P:GO:0042126; C:GO:0044799; F:GO:0008940; F:GO:0051538; F:GO:0051539; F:GO:0009055; P:GO:0006974	P:anaerobic electron transport chain; P:cellular response to DNA damage stimulus; F:electron transfer activity; P:nitrate metabolic process; C:intrinsic component of the cytoplasmic side of the plasma membrane; F:3 iron, 4 sulfur cluster binding; F:4 iron, 4 sulfur cluster binding; C:NarGHI complex; F:nitrate reductase activity	K00371	map00910,map01120,map02020
2	COG,ENOG	NODE_745604_length_234_cov_2.877095_1_234_-	narH	Nitrate reductase beta subunit	1.3e-37	161.8	Nitrospirae	EC:1.7.5.1	9	P:GO:0019645; C:GO:0031235; P:GO:0042126; C:GO:0044799; F:GO:0008940; F:GO:0051538; F:GO:0051539; F:GO:0009055; P:GO:0006974	P:anaerobic electron transport chain; P:cellular response to DNA damage stimulus; F:electron transfer activity; P:nitrate metabolic process; C:intrinsic component of the cytoplasmic side of the plasma membrane; F:3 iron, 4 sulfur cluster binding; F:4 iron, 4 sulfur cluster binding; C:NarGHI complex; F:nitrate reductase activity	K00371	map00910,map01120,map02020
2	COG,ENOG	NODE_813419_length_226_cov_2.210526_1_226_+	narH	Nitrate reductase beta subunit	2.4e-29	134	Nitrospirae	EC:1.7.5.1	9	P:GO:0019645; C:GO:0031235; P:GO:0042126; C:GO:0044799; F:GO:0008940; F:GO:0051538; F:GO:0051539; F:GO:0009055; P:GO:0006974	P:anaerobic electron transport chain; P:cellular response to DNA damage stimulus; F:electron transfer activity; P:nitrate metabolic process; C:intrinsic component of the cytoplasmic side of the plasma membrane; F:3 iron, 4 sulfur cluster binding; F:4 iron, 4 sulfur cluster binding; C:NarGHI complex; F:nitrate reductase activity	K00371	map00910,map01120,map02020
2	COG,ENOG	NODE_816684_length_226_cov_1.122807_1_226_-	narH	Nitrate reductase beta subunit	2.6e-32	144.1	Nitrospirae	EC:1.7.5.1	9	P:GO:0019645; C:GO:0031235; P:GO:0042126; C:GO:0044799; F:GO:0008940; F:GO:0051538; F:GO:0051539; F:GO:0009055; P:GO:0006974	P:anaerobic electron transport chain; P:cellular response to DNA damage stimulus; F:electron transfer activity; P:nitrate metabolic process; C:intrinsic component of the cytoplasmic side of the plasma membrane; F:3 iron, 4 sulfur cluster binding; F:4 iron, 4 sulfur cluster binding; C:NarGHI complex; F:nitrate reductase activity	K00371	map00910,map01120,map02020
2	COG,ENOG	NODE_897466_length_216_cov_1.186335_1_216_+	narH	Nitrate reductase beta subunit	9.8e-32	142.1	Nitrospirae	EC:1.7.5.1	9	P:GO:0019645; C:GO:0031235; P:GO:0042126; C:GO:0044799; F:GO:0008940; F:GO:0051538; F:GO:0051539; F:GO:0009055; P:GO:0006974	P:anaerobic electron transport chain; P:cellular response to DNA damage stimulus; F:electron transfer activity; P:nitrate metabolic process; C:intrinsic component of the cytoplasmic side of the plasma membrane; F:3 iron, 4 sulfur cluster binding; F:4 iron, 4 sulfur cluster binding; C:NarGHI complex; F:nitrate reductase activity	K00371	map00910,map01120,map02020
2	COG,ENOG	NODE_900764_length_215_cov_2.400000_1_215_-	narH	Nitrate reductase beta subunit	1.7e-31	141.4	Nitrospirae	EC:1.7.5.1	9	P:GO:0019645; C:GO:0031235; P:GO:0042126; C:GO:0044799; F:GO:0008940; F:GO:0051538; F:GO:0051539; F:GO:0009055; P:GO:0006974	P:anaerobic electron transport chain; P:cellular response to DNA damage stimulus; F:electron transfer activity; P:nitrate metabolic process; C:intrinsic component of the cytoplasmic side of the plasma membrane; F:3 iron, 4 sulfur cluster binding; F:4 iron, 4 sulfur cluster binding; C:NarGHI complex; F:nitrate reductase activity	K00371	map00910,map01120,map02020
2	COG,ENOG	NODE_945945_length_210_cov_0.870968_1_193_+	narH	Nitrate reductase beta subunit	7.5e-28	129	Nitrospirae	EC:1.7.5.1	9	P:GO:0019645; C:GO:0031235; P:GO:0042126; C:GO:0044799; F:GO:0008940; F:GO:0051538; F:GO:0051539; F:GO:0009055; P:GO:0006974	P:anaerobic electron transport chain; P:cellular response to DNA damage stimulus; F:electron transfer activity; P:nitrate metabolic process; C:intrinsic component of the cytoplasmic side of the plasma membrane; F:3 iron, 4 sulfur cluster binding; F:4 iron, 4 sulfur cluster binding; C:NarGHI complex; F:nitrate reductase activity	K00371	map00910,map01120,map02020
2	COG,ENOG	NODE_972695_length_166_cov_4.945946_1_166_+	narH	Nitrate reductase beta subunit	3.4e-24	116.7	Nitrospirae	EC:1.7.5.1	9	P:GO:0019645; C:GO:0031235; P:GO:0042126; C:GO:0044799; F:GO:0008940; F:GO:0051538; F:GO:0051539; F:GO:0009055; P:GO:0006974	P:anaerobic electron transport chain; P:cellular response to DNA damage stimulus; F:electron transfer activity; P:nitrate metabolic process; C:intrinsic component of the cytoplasmic side of the plasma membrane; F:3 iron, 4 sulfur cluster binding; F:4 iron, 4 sulfur cluster binding; C:NarGHI complex; F:nitrate reductase activity	K00371	map00910,map01120,map02020
3	COG,ENOG	NODE_977103_length_123_cov_3.455882_1_123_+	narH	Nitrate reductase beta subunit	3.9e-14	82.8	Nitrospirae	EC:1.7.5.1	9	P:GO:0019645; C:GO:0031235; P:GO:0042126; C:GO:0044799; F:GO:0008940; F:GO:0051538; F:GO:0051539; F:GO:0009055; P:GO:0006974	P:anaerobic electron transport chain; P:cellular response to DNA damage stimulus; F:electron transfer activity; P:nitrate metabolic process; C:intrinsic component of the cytoplasmic side of the plasma membrane; F:3 iron, 4 sulfur cluster binding; F:4 iron, 4 sulfur cluster binding; C:NarGHI complex; F:nitrate reductase activity	K00371	map00910,map01120,map02020
3	COG,ENOG	NODE_2277_length_9877_cov_6.555793_4201_5724_-	narH	Nitrate reductase beta subunit	1.2e-293	1015	Nitrospirae	EC:1.7.5.1	9	P:GO:0019645; C:GO:0031235; P:GO:0042126; C:GO:0044799; F:GO:0008940; F:GO:0051538; F:GO:0051539; F:GO:0009055; P:GO:0006974	P:anaerobic electron transport chain; P:cellular response to DNA damage stimulus; F:electron transfer activity; P:nitrate metabolic process; C:intrinsic component of the cytoplasmic side of the plasma membrane; F:3 iron, 4 sulfur cluster binding; F:4 iron, 4 sulfur cluster binding; C:NarGHI complex; F:nitrate reductase activity	K00371	map00910,map01120,map02020
3	COG,ENOG	NODE_64916_length_1109_cov_8.491461_1_815_+	narH	Nitrate reductase beta subunit	1.8e-147	528.5	Nitrospirae	EC:1.7.5.1	9	P:GO:0019645; C:GO:0031235; P:GO:0042126; C:GO:0044799; F:GO:0008940; F:GO:0051538; F:GO:0051539; F:GO:0009055; P:GO:0006974	P:anaerobic electron transport chain; P:cellular response to DNA damage stimulus; F:electron transfer activity; P:nitrate metabolic process; C:intrinsic component of the cytoplasmic side of the plasma membrane; F:3 iron, 4 sulfur cluster binding; F:4 iron, 4 sulfur cluster binding; C:NarGHI complex; F:nitrate reductase activity	K00371	map00910,map01120,map02020
3	COG,ENOG	NODE_129039_length_758_cov_2.110953_347_758_-	narH	Nitrate reductase beta subunit	2e-57	228.4	Nitrospirae	EC:1.7.5.1	9	P:GO:0019645; C:GO:0031235; P:GO:0042126; C:GO:0044799; F:GO:0008940; F:GO:0051538; F:GO:0051539; F:GO:0009055; P:GO:0006974	P:anaerobic electron transport chain; P:cellular response to DNA damage stimulus; F:electron transfer activity; P:nitrate metabolic process; C:intrinsic component of the cytoplasmic side of the plasma membrane; F:3 iron, 4 sulfur cluster binding; F:4 iron, 4 sulfur cluster binding; C:NarGHI complex; F:nitrate reductase activity	K00371	map00910,map01120,map02020
3	COG,ENOG	NODE_172363_length_649_cov_2.425926_1_614_+	narH	Nitrate reductase beta subunit	6.1e-95	353.6	Nitrospirae	EC:1.7.5.1	9	P:GO:0019645; C:GO:0031235; P:GO:0042126; C:GO:0044799; F:GO:0008940; F:GO:0051538; F:GO:0051539; F:GO:0009055; P:GO:0006974	P:anaerobic electron transport chain; P:cellular response to DNA damage stimulus; F:electron transfer activity; P:nitrate metabolic process; C:intrinsic component of the cytoplasmic side of the plasma membrane; F:3 iron, 4 sulfur cluster binding; F:4 iron, 4 sulfur cluster binding; C:NarGHI complex; F:nitrate reductase activity	K00371	map00910,map01120,map02020
3	COG,ENOG	NODE_238981_length_547_cov_2.975610_1_251_+	narH	Nitrate reductase beta subunit	3.1e-37	160.6	Nitrospirae	EC:1.7.5.1	9	P:GO:0019645; C:GO:0031235; P:GO:0042126; C:GO:0044799; F:GO:0008940; F:GO:0051538; F:GO:0051539; F:GO:0009055; P:GO:0006974	P:anaerobic electron transport chain; P:cellular response to DNA damage stimulus; F:electron transfer activity; P:nitrate metabolic process; C:intrinsic component of the cytoplasmic side of the plasma membrane; F:3 iron, 4 sulfur cluster binding; F:4 iron, 4 sulfur cluster binding; C:NarGHI complex; F:nitrate reductase activity	K00371	map00910,map01120,map02020
3	COG,ENOG	NODE_247440_length_537_cov_4.375519_1_537_+	narH	Nitrate reductase beta subunit	5.2e-95	353.6	Nitrospirae	EC:1.7.5.1	9	P:GO:0019645; C:GO:0031235; P:GO:0042126; C:GO:0044799; F:GO:0008940; F:GO:0051538; F:GO:0051539; F:GO:0009055; P:GO:0006974	P:anaerobic electron transport chain; P:cellular response to DNA damage stimulus; F:electron transfer activity; P:nitrate metabolic process; C:intrinsic component of the cytoplasmic side of the plasma membrane; F:3 iron, 4 sulfur cluster binding; F:4 iron, 4 sulfur cluster binding; C:NarGHI complex; F:nitrate reductase activity	K00371	map00910,map01120,map02020
4	COG,ENOG	NODE_498506_length_379_cov_1.114198_75_379_-	narH	Nitrate reductase beta subunit	4.6e-43	180.3	Nitrospirae	EC:1.7.5.1	9	P:GO:0019645; C:GO:0031235; P:GO:0042126; C:GO:0044799; F:GO:0008940; F:GO:0051538; F:GO:0051539; F:GO:0009055; P:GO:0006974	P:anaerobic electron transport chain; P:cellular response to DNA damage stimulus; F:electron transfer activity; P:nitrate metabolic process; C:intrinsic component of the cytoplasmic side of the plasma membrane; F:3 iron, 4 sulfur cluster binding; F:4 iron, 4 sulfur cluster binding; C:NarGHI complex; F:nitrate reductase activity	K00371	map00910,map01120,map02020
4	COG,ENOG	NODE_604515_length_345_cov_6.896552_1_345_+	narH	Nitrate reductase beta subunit	2.4e-58	231.1	Nitrospirae	EC:1.7.5.1	9	P:GO:0019645; C:GO:0031235; P:GO:0042126; C:GO:0044799; F:GO:0008940; F:GO:0051538; F:GO:0051539; F:GO:0009055; P:GO:0006974	P:anaerobic electron transport chain; P:cellular response to DNA damage stimulus; F:electron transfer activity; P:nitrate metabolic process; C:intrinsic component of the cytoplasmic side of the plasma membrane; F:3 iron, 4 sulfur cluster binding; F:4 iron, 4 sulfur cluster binding; C:NarGHI complex; F:nitrate reductase activity	K00371	map00910,map01120,map02020
4	COG,ENOG	NODE_653455_length_333_cov_1.187050_1_333_+	narH	Nitrate reductase beta subunit	2.9e-51	207.6	Nitrospirae	EC:1.7.5.1	9	P:GO:0019645; C:GO:0031235; P:GO:0042126; C:GO:0044799; F:GO:0008940; F:GO:0051538; F:GO:0051539; F:GO:0009055; P:GO:0006974	P:anaerobic electron transport chain; P:cellular response to DNA damage stimulus; F:electron transfer activity; P:nitrate metabolic process; C:intrinsic component of the cytoplasmic side of the plasma membrane; F:3 iron, 4 sulfur cluster binding; F:4 iron, 4 sulfur cluster binding; C:NarGHI complex; F:nitrate reductase activity	K00371	map00910,map01120,map02020
4	COG,ENOG	NODE_797688_length_300_cov_1.375510_3_300_-	narH	Nitrate reductase beta subunit	1.9e-41	174.9	Nitrospirae	EC:1.7.5.1	9	P:GO:0019645; C:GO:0031235; P:GO:0042126; C:GO:0044799; F:GO:0008940; F:GO:0051538; F:GO:0051539; F:GO:0009055; P:GO:0006974	P:anaerobic electron transport chain; P:cellular response to DNA damage stimulus; F:electron transfer activity; P:nitrate metabolic process; C:intrinsic component of the cytoplasmic side of the plasma membrane; F:3 iron, 4 sulfur cluster binding; F:4 iron, 4 sulfur cluster binding; C:NarGHI complex; F:nitrate reductase activity	K00371	map00910,map01120,map02020
4	COG,ENOG	NODE_851878_length_289_cov_8.478632_1_289_+	narH	Nitrate reductase beta subunit	1.6e-53	214.9	Nitrospirae	EC:1.7.5.1	9	P:GO:0019645; C:GO:0031235; P:GO:0042126; C:GO:0044799; F:GO:0008940; F:GO:0051538; F:GO:0051539; F:GO:0009055; P:GO:0006974	P:anaerobic electron transport chain; P:cellular response to DNA damage stimulus; F:electron transfer activity; P:nitrate metabolic process; C:intrinsic component of the cytoplasmic side of the plasma membrane; F:3 iron, 4 sulfur cluster binding; F:4 iron, 4 sulfur cluster binding; C:NarGHI complex; F:nitrate reductase activity	K00371	map00910,map01120,map02020
4	COG,ENOG	NODE_871270_length_286_cov_1.653680_1_286_-	narH	Nitrate reductase beta subunit	4.7e-45	186.8	Nitrospirae	EC:1.7.5.1	9	P:GO:0019645; C:GO:0031235; P:GO:0042126; C:GO:0044799; F:GO:0008940; F:GO:0051538; F:GO:0051539; F:GO:0009055; P:GO:0006974	P:anaerobic electron transport chain; P:cellular response to DNA damage stimulus; F:electron transfer activity; P:nitrate metabolic process; C:intrinsic component of the cytoplasmic side of the plasma membrane; F:3 iron, 4 sulfur cluster binding; F:4 iron, 4 sulfur cluster binding; C:NarGHI complex; F:nitrate reductase activity	K00371	map00910,map01120,map02020
4	COG,ENOG	NODE_949951_length_273_cov_1.724771_1_273_-	narH	Nitrate reductase beta subunit	1.5e-50	204.9	Nitrospirae	EC:1.7.5.1	9	P:GO:0019645; C:GO:0031235; P:GO:0042126; C:GO:0044799; F:GO:0008940; F:GO:0051538; F:GO:0051539; F:GO:0009055; P:GO:0006974	P:anaerobic electron transport chain; P:cellular response to DNA damage stimulus; F:electron transfer activity; P:nitrate metabolic process; C:intrinsic component of the cytoplasmic side of the plasma membrane; F:3 iron, 4 sulfur cluster binding; F:4 iron, 4 sulfur cluster binding; C:NarGHI complex; F:nitrate reductase activity	K00371	map00910,map01120,map02020
5	COG,ENOG	NODE_1010088_length_267_cov_0.896226_1_223_+	narH	Nitrate reductase beta subunit	1.2e-28	131.7	Nitrospirae	EC:1.7.5.1	9	P:GO:0019645; C:GO:0031235; P:GO:0042126; C:GO:0044799; F:GO:0008940; F:GO:0051538; F:GO:0051539; F:GO:0009055; P:GO:0006974	P:anaerobic electron transport chain; P:cellular response to DNA damage stimulus; F:electron transfer activity; P:nitrate metabolic process; C:intrinsic component of the cytoplasmic side of the plasma membrane; F:3 iron, 4 sulfur cluster binding; F:4 iron, 4 sulfur cluster binding; C:NarGHI complex; F:nitrate reductase activity	K00371	map00910,map01120,map02020
5	COG,ENOG	NODE_115930_length_792_cov_2.586160_326_792_-	narH	Nitrate reductase beta subunit	5.3e-67	260.4	Nitrospirae	EC:1.7.5.1	9	P:GO:0019645; C:GO:0031235; P:GO:0042126; C:GO:0044799; F:GO:0008940; F:GO:0051538; F:GO:0051539; F:GO:0009055; P:GO:0006974	P:anaerobic electron transport chain; P:cellular response to DNA damage stimulus; F:electron transfer activity; P:nitrate metabolic process; C:intrinsic component of the cytoplasmic side of the plasma membrane; F:3 iron, 4 sulfur cluster binding; F:4 iron, 4 sulfur cluster binding; C:NarGHI complex; F:nitrate reductase activity	K00371	map00910,map01120,map02020
5	COG,ENOG	NODE_197937_length_588_cov_1.690432_1_204_+	narH	Nitrate reductase beta subunit	4.2e-29	133.3	Nitrospirae	EC:1.7.5.1	9	P:GO:0019645; C:GO:0031235; P:GO:0042126; C:GO:0044799; F:GO:0008940; F:GO:0051538; F:GO:0051539; F:GO:0009055; P:GO:0006974	P:anaerobic electron transport chain; P:cellular response to DNA damage stimulus; F:electron transfer activity; P:nitrate metabolic process; C:intrinsic component of the cytoplasmic side of the plasma membrane; F:3 iron, 4 sulfur cluster binding; F:4 iron, 4 sulfur cluster binding; C:NarGHI complex; F:nitrate reductase activity	K00371	map00910,map01120,map02020
5	COG,ENOG	NODE_297444_length_471_cov_2.036058_1_471_-	narH	Nitrate reductase beta subunit	2.2e-78	298.1	Nitrospirae	EC:1.7.5.1	9	P:GO:0019645; C:GO:0031235; P:GO:0042126; C:GO:0044799; F:GO:0008940; F:GO:0051538; F:GO:0051539; F:GO:0009055; P:GO:0006974	P:anaerobic electron transport chain; P:cellular response to DNA damage stimulus; F:electron transfer activity; P:nitrate metabolic process; C:intrinsic component of the cytoplasmic side of the plasma membrane; F:3 iron, 4 sulfur cluster binding; F:4 iron, 4 sulfur cluster binding; C:NarGHI complex; F:nitrate reductase activity	K00371	map00910,map01120,map02020
5	COG,ENOG	NODE_353339_length_431_cov_0.944149_1_431_-	narH	Nitrate reductase beta subunit	1.4e-58	232.3	Nitrospirae	EC:1.7.5.1	9	P:GO:0019645; C:GO:0031235; P:GO:0042126; C:GO:0044799; F:GO:0008940; F:GO:0051538; F:GO:0051539; F:GO:0009055; P:GO:0006974	P:anaerobic electron transport chain; P:cellular response to DNA damage stimulus; F:electron transfer activity; P:nitrate metabolic process; C:intrinsic component of the cytoplasmic side of the plasma membrane; F:3 iron, 4 sulfur cluster binding; F:4 iron, 4 sulfur cluster binding; C:NarGHI complex; F:nitrate reductase activity	K00371	map00910,map01120,map02020
5	COG,ENOG	NODE_428200_length_390_cov_2.170149_1_390_-	narH	Nitrate reductase beta subunit	1.8e-63	248.4	Nitrospirae	EC:1.7.5.1	9	P:GO:0019645; C:GO:0031235; P:GO:0042126; C:GO:0044799; F:GO:0008940; F:GO:0051538; F:GO:0051539; F:GO:0009055; P:GO:0006974	P:anaerobic electron transport chain; P:cellular response to DNA damage stimulus; F:electron transfer activity; P:nitrate metabolic process; C:intrinsic component of the cytoplasmic side of the plasma membrane; F:3 iron, 4 sulfur cluster binding; F:4 iron, 4 sulfur cluster binding; C:NarGHI complex; F:nitrate reductase activity	K00371	map00910,map01120,map02020
5	COG,ENOG	NODE_457854_length_377_cov_2.369565_1_377_-	narH	Nitrate reductase beta subunit	1.4e-65	255.4	Nitrospirae	EC:1.7.5.1	9	P:GO:0019645; C:GO:0031235; P:GO:0042126; C:GO:0044799; F:GO:0008940; F:GO:0051538; F:GO:0051539; F:GO:0009055; P:GO:0006974	P:anaerobic electron transport chain; P:cellular response to DNA damage stimulus; F:electron transfer activity; P:nitrate metabolic process; C:intrinsic component of the cytoplasmic side of the plasma membrane; F:3 iron, 4 sulfur cluster binding; F:4 iron, 4 sulfur cluster binding; C:NarGHI complex; F:nitrate reductase activity	K00371	map00910,map01120,map02020
6	COG,ENOG	NODE_630455_length_323_cov_1.055970_1_323_+	narH	Nitrate reductase beta subunit	1.5e-44	185.3	Nitrospirae	EC:1.7.5.1	9	P:GO:0019645; C:GO:0031235; P:GO:0042126; C:GO:0044799; F:GO:0008940; F:GO:0051538; F:GO:0051539; F:GO:0009055; P:GO:0006974	P:anaerobic electron transport chain; P:cellular response to DNA damage stimulus; F:electron transfer activity; P:nitrate metabolic process; C:intrinsic component of the cytoplasmic side of the plasma membrane; F:3 iron, 4 sulfur cluster binding; F:4 iron, 4 sulfur cluster binding; C:NarGHI complex; F:nitrate reductase activity	K00371	map00910,map01120,map02020
6	COG,ENOG	NODE_135226_length_621_cov_2.056537_324_621_+	narH	Nitrate reductase beta subunit	7.2e-57	226.1	Nitrospirae	EC:1.7.5.1	9	P:GO:0019645; C:GO:0031235; P:GO:0042126; C:GO:0044799; F:GO:0008940; F:GO:0051538; F:GO:0051539; F:GO:0009055; P:GO:0006974	P:anaerobic electron transport chain; P:cellular response to DNA damage stimulus; F:electron transfer activity; P:nitrate metabolic process; C:intrinsic component of the cytoplasmic side of the plasma membrane; F:3 iron, 4 sulfur cluster binding; F:4 iron, 4 sulfur cluster binding; C:NarGHI complex; F:nitrate reductase activity	K00371	map00910,map01120,map02020
6	COG,ENOG	NODE_323286_length_405_cov_1.802857_75_405_-	narH	Nitrate reductase beta subunit	2.9e-43	181	Nitrospirae	EC:1.7.5.1	9	P:GO:0019645; C:GO:0031235; P:GO:0042126; C:GO:0044799; F:GO:0008940; F:GO:0051538; F:GO:0051539; F:GO:0009055; P:GO:0006974	P:anaerobic electron transport chain; P:cellular response to DNA damage stimulus; F:electron transfer activity; P:nitrate metabolic process; C:intrinsic component of the cytoplasmic side of the plasma membrane; F:3 iron, 4 sulfur cluster binding; F:4 iron, 4 sulfur cluster binding; C:NarGHI complex; F:nitrate reductase activity	K00371	map00910,map01120,map02020
6	COG,ENOG	NODE_453271_length_347_cov_1.345890_1_323_-	narH	Nitrate reductase beta subunit	7.5e-60	236.1	Nitrospirae	EC:1.7.5.1	9	P:GO:0019645; C:GO:0031235; P:GO:0042126; C:GO:0044799; F:GO:0008940; F:GO:0051538; F:GO:0051539; F:GO:0009055; P:GO:0006974	P:anaerobic electron transport chain; P:cellular response to DNA damage stimulus; F:electron transfer activity; P:nitrate metabolic process; C:intrinsic component of the cytoplasmic side of the plasma membrane; F:3 iron, 4 sulfur cluster binding; F:4 iron, 4 sulfur cluster binding; C:NarGHI complex; F:nitrate reductase activity	K00371	map00910,map01120,map02020
6	COG,ENOG	NODE_840257_length_262_cov_1.845411_1_262_-	narH	Nitrate reductase beta subunit	6.2e-30	136.3	Nitrospirae	EC:1.7.5.1	9	P:GO:0019645; C:GO:0031235; P:GO:0042126; C:GO:0044799; F:GO:0008940; F:GO:0051538; F:GO:0051539; F:GO:0009055; P:GO:0006974	P:anaerobic electron transport chain; P:cellular response to DNA damage stimulus; F:electron transfer activity; P:nitrate metabolic process; C:intrinsic component of the cytoplasmic side of the plasma membrane; F:3 iron, 4 sulfur cluster binding; F:4 iron, 4 sulfur cluster binding; C:NarGHI complex; F:nitrate reductase activity	K00371	map00910,map01120,map02020
6	COG,ENOG	NODE_189645_length_476_cov_1.821853_1_434_+	narH	Respiratory nitrate reductase beta C-terminal	4.8e-70	270.4	Nitrospirae	EC:1.7.5.1	0			K00371	map00910,map01120,map02020
6	COG,ENOG	NODE_626_length_24078_cov_5.033551_23833_24078_-	narH	Nitrate reductase beta subunit	2e-36	157.9	Nitrospirae	EC:1.7.5.1	9	P:GO:0019645; C:GO:0031235; P:GO:0042126; C:GO:0044799; F:GO:0008940; F:GO:0051538; F:GO:0051539; F:GO:0009055; P:GO:0006974	P:anaerobic electron transport chain; P:cellular response to DNA damage stimulus; F:electron transfer activity; P:nitrate metabolic process; C:intrinsic component of the cytoplasmic side of the plasma membrane; F:3 iron, 4 sulfur cluster binding; F:4 iron, 4 sulfur cluster binding; C:NarGHI complex; F:nitrate reductase activity	K00371	map00910,map01120,map02020
7	COG,ENOG	NODE_2479_length_8526_cov_11.449180_1_1008_+	narH	Nitrate reductase beta subunit	2.8e-177	627.9	Nitrospirae	EC:1.7.5.1	9	P:GO:0019645; C:GO:0031235; P:GO:0042126; C:GO:0044799; F:GO:0008940; F:GO:0051538; F:GO:0051539; F:GO:0009055; P:GO:0006974	P:anaerobic electron transport chain; P:cellular response to DNA damage stimulus; F:electron transfer activity; P:nitrate metabolic process; C:intrinsic component of the cytoplasmic side of the plasma membrane; F:3 iron, 4 sulfur cluster binding; F:4 iron, 4 sulfur cluster binding; C:NarGHI complex; F:nitrate reductase activity	K00371	map00910,map01120,map02020
7	COG,ENOG	NODE_106362_length_785_cov_4.886301_1_235_-	narH	Nitrate reductase beta subunit	1.4e-42	178.3	Nitrospirae	EC:1.7.5.1	9	P:GO:0019645; C:GO:0031235; P:GO:0042126; C:GO:0044799; F:GO:0008940; F:GO:0051538; F:GO:0051539; F:GO:0009055; P:GO:0006974	P:anaerobic electron transport chain; P:cellular response to DNA damage stimulus; F:electron transfer activity; P:nitrate metabolic process; C:intrinsic component of the cytoplasmic side of the plasma membrane; F:3 iron, 4 sulfur cluster binding; F:4 iron, 4 sulfur cluster binding; C:NarGHI complex; F:nitrate reductase activity	K00371	map00910,map01120,map02020
7	COG,ENOG	NODE_217749_length_536_cov_2.532225_1_370_+	narH	Nitrate reductase beta subunit	4e-49	200.7	Nitrospirae	EC:1.7.5.1	9	P:GO:0019645; C:GO:0031235; P:GO:0042126; C:GO:0044799; F:GO:0008940; F:GO:0051538; F:GO:0051539; F:GO:0009055; P:GO:0006974	P:anaerobic electron transport chain; P:cellular response to DNA damage stimulus; F:electron transfer activity; P:nitrate metabolic process; C:intrinsic component of the cytoplasmic side of the plasma membrane; F:3 iron, 4 sulfur cluster binding; F:4 iron, 4 sulfur cluster binding; C:NarGHI complex; F:nitrate reductase activity	K00371	map00910,map01120,map02020
7	COG,ENOG	NODE_373982_length_411_cov_1.879213_1_411_+	narH	Nitrate reductase beta subunit	4.1e-71	273.9	Nitrospirae	EC:1.7.5.1	9	P:GO:0019645; C:GO:0031235; P:GO:0042126; C:GO:0044799; F:GO:0008940; F:GO:0051538; F:GO:0051539; F:GO:0009055; P:GO:0006974	P:anaerobic electron transport chain; P:cellular response to DNA damage stimulus; F:electron transfer activity; P:nitrate metabolic process; C:intrinsic component of the cytoplasmic side of the plasma membrane; F:3 iron, 4 sulfur cluster binding; F:4 iron, 4 sulfur cluster binding; C:NarGHI complex; F:nitrate reductase activity	K00371	map00910,map01120,map02020
7	COG,ENOG	NODE_445548_length_378_cov_6.052632_1_378_+	narH	Nitrate reductase beta subunit	8.2e-54	216.1	Nitrospirae	EC:1.7.5.1	9	P:GO:0019645; C:GO:0031235; P:GO:0042126; C:GO:0044799; F:GO:0008940; F:GO:0051538; F:GO:0051539; F:GO:0009055; P:GO:0006974	P:anaerobic electron transport chain; P:cellular response to DNA damage stimulus; F:electron transfer activity; P:nitrate metabolic process; C:intrinsic component of the cytoplasmic side of the plasma membrane; F:3 iron, 4 sulfur cluster binding; F:4 iron, 4 sulfur cluster binding; C:NarGHI complex; F:nitrate reductase activity	K00371	map00910,map01120,map02020
7	COG,ENOG	NODE_478142_length_366_cov_8.289389_1_366_-	narH	Nitrate reductase beta subunit	2.5e-64	251.1	Nitrospirae	EC:1.7.5.1	9	P:GO:0019645; C:GO:0031235; P:GO:0042126; C:GO:0044799; F:GO:0008940; F:GO:0051538; F:GO:0051539; F:GO:0009055; P:GO:0006974	P:anaerobic electron transport chain; P:cellular response to DNA damage stimulus; F:electron transfer activity; P:nitrate metabolic process; C:intrinsic component of the cytoplasmic side of the plasma membrane; F:3 iron, 4 sulfur cluster binding; F:4 iron, 4 sulfur cluster binding; C:NarGHI complex; F:nitrate reductase activity	K00371	map00910,map01120,map02020
7	COG,ENOG	NODE_649724_length_318_cov_1.235741_1_118_+	narH	Nitrate reductase beta subunit	0.2	39.7	Nitrospirae	EC:1.7.5.1	9	P:GO:0019645; C:GO:0031235; P:GO:0042126; C:GO:0044799; F:GO:0008940; F:GO:0051538; F:GO:0051539; F:GO:0009055; P:GO:0006974	P:anaerobic electron transport chain; P:cellular response to DNA damage stimulus; F:electron transfer activity; P:nitrate metabolic process; C:intrinsic component of the cytoplasmic side of the plasma membrane; F:3 iron, 4 sulfur cluster binding; F:4 iron, 4 sulfur cluster binding; C:NarGHI complex; F:nitrate reductase activity	K00371	map00910,map01120,map02020
8	COG,ENOG	NODE_698146_length_306_cov_2.984064_1_306_+	narH	Nitrate reductase beta subunit	1.5e-49	201.8	Nitrospirae	EC:1.7.5.1	9	P:GO:0019645; C:GO:0031235; P:GO:0042126; C:GO:0044799; F:GO:0008940; F:GO:0051538; F:GO:0051539; F:GO:0009055; P:GO:0006974	P:anaerobic electron transport chain; P:cellular response to DNA damage stimulus; F:electron transfer activity; P:nitrate metabolic process; C:intrinsic component of the cytoplasmic side of the plasma membrane; F:3 iron, 4 sulfur cluster binding; F:4 iron, 4 sulfur cluster binding; C:NarGHI complex; F:nitrate reductase activity	K00371	map00910,map01120,map02020
8	COG,ENOG	NODE_776282_length_290_cov_1.438298_1_290_-	narH	Nitrate reductase beta subunit	2.9e-47	194.1	Nitrospirae	EC:1.7.5.1	9	P:GO:0019645; C:GO:0031235; P:GO:0042126; C:GO:0044799; F:GO:0008940; F:GO:0051538; F:GO:0051539; F:GO:0009055; P:GO:0006974	P:anaerobic electron transport chain; P:cellular response to DNA damage stimulus; F:electron transfer activity; P:nitrate metabolic process; C:intrinsic component of the cytoplasmic side of the plasma membrane; F:3 iron, 4 sulfur cluster binding; F:4 iron, 4 sulfur cluster binding; C:NarGHI complex; F:nitrate reductase activity	K00371	map00910,map01120,map02020
8	COG,ENOG	NODE_892814_length_269_cov_2.056075_1_269_-	narH	Nitrate reductase beta subunit	4.3e-45	186.8	Nitrospirae	EC:1.7.5.1	9	P:GO:0019645; C:GO:0031235; P:GO:0042126; C:GO:0044799; F:GO:0008940; F:GO:0051538; F:GO:0051539; F:GO:0009055; P:GO:0006974	P:anaerobic electron transport chain; P:cellular response to DNA damage stimulus; F:electron transfer activity; P:nitrate metabolic process; C:intrinsic component of the cytoplasmic side of the plasma membrane; F:3 iron, 4 sulfur cluster binding; F:4 iron, 4 sulfur cluster binding; C:NarGHI complex; F:nitrate reductase activity	K00371	map00910,map01120,map02020
8	COG,ENOG	NODE_5525_length_4240_cov_4.214098_3751_4240_-	narH	Nitrate reductase beta subunit	1.7e-71	275.4	Nitrospirae	EC:1.7.5.1	9	P:GO:0019645; C:GO:0031235; P:GO:0042126; C:GO:0044799; F:GO:0008940; F:GO:0051538; F:GO:0051539; F:GO:0009055; P:GO:0006974	P:anaerobic electron transport chain; P:cellular response to DNA damage stimulus; F:electron transfer activity; P:nitrate metabolic process; C:intrinsic component of the cytoplasmic side of the plasma membrane; F:3 iron, 4 sulfur cluster binding; F:4 iron, 4 sulfur cluster binding; C:NarGHI complex; F:nitrate reductase activity	K00371	map00910,map01120,map02020
8	COG,ENOG	NODE_50758_length_1151_cov_2.113139_829_1151_-	narH	Nitrate reductase beta subunit	2.4e-50	204.5	Nitrospirae	EC:1.7.5.1	9	P:GO:0019645; C:GO:0031235; P:GO:0042126; C:GO:0044799; F:GO:0008940; F:GO:0051538; F:GO:0051539; F:GO:0009055; P:GO:0006974	P:anaerobic electron transport chain; P:cellular response to DNA damage stimulus; F:electron transfer activity; P:nitrate metabolic process; C:intrinsic component of the cytoplasmic side of the plasma membrane; F:3 iron, 4 sulfur cluster binding; F:4 iron, 4 sulfur cluster binding; C:NarGHI complex; F:nitrate reductase activity	K00371	map00910,map01120,map02020
8	COG,ENOG	NODE_106004_length_763_cov_2.741525_1_472_+	narH	Nitrate reductase beta subunit	3.9e-78	297.4	Nitrospirae	EC:1.7.5.1	9	P:GO:0019645; C:GO:0031235; P:GO:0042126; C:GO:0044799; F:GO:0008940; F:GO:0051538; F:GO:0051539; F:GO:0009055; P:GO:0006974	P:anaerobic electron transport chain; P:cellular response to DNA damage stimulus; F:electron transfer activity; P:nitrate metabolic process; C:intrinsic component of the cytoplasmic side of the plasma membrane; F:3 iron, 4 sulfur cluster binding; F:4 iron, 4 sulfur cluster binding; C:NarGHI complex; F:nitrate reductase activity	K00371	map00910,map01120,map02020
8	COG,ENOG	NODE_114040_length_733_cov_5.078171_1_733_-	narH	Nitrate reductase beta subunit	5.6e-143	513.5	Nitrospirae	EC:1.7.5.1	9	P:GO:0019645; C:GO:0031235; P:GO:0042126; C:GO:0044799; F:GO:0008940; F:GO:0051538; F:GO:0051539; F:GO:0009055; P:GO:0006974	P:anaerobic electron transport chain; P:cellular response to DNA damage stimulus; F:electron transfer activity; P:nitrate metabolic process; C:intrinsic component of the cytoplasmic side of the plasma membrane; F:3 iron, 4 sulfur cluster binding; F:4 iron, 4 sulfur cluster binding; C:NarGHI complex; F:nitrate reductase activity	K00371	map00910,map01120,map02020
9	COG,ENOG	NODE_128954_length_686_cov_1.274168_589_686_-	narH	Nitrate reductase beta subunit	0.2	39.7	Nitrospirae	EC:1.7.5.1	9	P:GO:0019645; C:GO:0031235; P:GO:0042126; C:GO:0044799; F:GO:0008940; F:GO:0051538; F:GO:0051539; F:GO:0009055; P:GO:0006974	P:anaerobic electron transport chain; P:cellular response to DNA damage stimulus; F:electron transfer activity; P:nitrate metabolic process; C:intrinsic component of the cytoplasmic side of the plasma membrane; F:3 iron, 4 sulfur cluster binding; F:4 iron, 4 sulfur cluster binding; C:NarGHI complex; F:nitrate reductase activity	K00371	map00910,map01120,map02020
9	COG,ENOG	NODE_186269_length_563_cov_5.253937_1_563_-	narH	Nitrate reductase beta subunit	1.4e-106	392.1	Nitrospirae	EC:1.7.5.1	9	P:GO:0019645; C:GO:0031235; P:GO:0042126; C:GO:0044799; F:GO:0008940; F:GO:0051538; F:GO:0051539; F:GO:0009055; P:GO:0006974	P:anaerobic electron transport chain; P:cellular response to DNA damage stimulus; F:electron transfer activity; P:nitrate metabolic process; C:intrinsic component of the cytoplasmic side of the plasma membrane; F:3 iron, 4 sulfur cluster binding; F:4 iron, 4 sulfur cluster binding; C:NarGHI complex; F:nitrate reductase activity	K00371	map00910,map01120,map02020
9	COG,ENOG	NODE_242628_length_490_cov_1.588506_1_200_+	narH	Nitrate reductase beta subunit	3.4e-28	130.2	Nitrospirae	EC:1.7.5.1	9	P:GO:0019645; C:GO:0031235; P:GO:0042126; C:GO:0044799; F:GO:0008940; F:GO:0051538; F:GO:0051539; F:GO:0009055; P:GO:0006974	P:anaerobic electron transport chain; P:cellular response to DNA damage stimulus; F:electron transfer activity; P:nitrate metabolic process; C:intrinsic component of the cytoplasmic side of the plasma membrane; F:3 iron, 4 sulfur cluster binding; F:4 iron, 4 sulfur cluster binding; C:NarGHI complex; F:nitrate reductase activity	K00371	map00910,map01120,map02020
9	COG,ENOG	NODE_269478_length_464_cov_3.166259_1_464_-	narH	Nitrate reductase beta subunit	1.8e-83	315.1	Nitrospirae	EC:1.7.5.1	9	P:GO:0019645; C:GO:0031235; P:GO:0042126; C:GO:0044799; F:GO:0008940; F:GO:0051538; F:GO:0051539; F:GO:0009055; P:GO:0006974	P:anaerobic electron transport chain; P:cellular response to DNA damage stimulus; F:electron transfer activity; P:nitrate metabolic process; C:intrinsic component of the cytoplasmic side of the plasma membrane; F:3 iron, 4 sulfur cluster binding; F:4 iron, 4 sulfur cluster binding; C:NarGHI complex; F:nitrate reductase activity	K00371	map00910,map01120,map02020
9	COG,ENOG	NODE_274398_length_460_cov_1.775309_1_277_-	narH	Nitrate reductase beta subunit	3.2e-51	207.2	Nitrospirae	EC:1.7.5.1	9	P:GO:0019645; C:GO:0031235; P:GO:0042126; C:GO:0044799; F:GO:0008940; F:GO:0051538; F:GO:0051539; F:GO:0009055; P:GO:0006974	P:anaerobic electron transport chain; P:cellular response to DNA damage stimulus; F:electron transfer activity; P:nitrate metabolic process; C:intrinsic component of the cytoplasmic side of the plasma membrane; F:3 iron, 4 sulfur cluster binding; F:4 iron, 4 sulfur cluster binding; C:NarGHI complex; F:nitrate reductase activity	K00371	map00910,map01120,map02020
9	COG,ENOG	NODE_297216_length_442_cov_1.731266_200_442_-	narH	Nitrate reductase beta subunit	3.4e-33	147.1	Nitrospirae	EC:1.7.5.1	9	P:GO:0019645; C:GO:0031235; P:GO:0042126; C:GO:0044799; F:GO:0008940; F:GO:0051538; F:GO:0051539; F:GO:0009055; P:GO:0006974	P:anaerobic electron transport chain; P:cellular response to DNA damage stimulus; F:electron transfer activity; P:nitrate metabolic process; C:intrinsic component of the cytoplasmic side of the plasma membrane; F:3 iron, 4 sulfur cluster binding; F:4 iron, 4 sulfur cluster binding; C:NarGHI complex; F:nitrate reductase activity	K00371	map00910,map01120,map02020
9	COG,ENOG	NODE_412586_length_376_cov_1.420561_1_376_-	narH	Nitrate reductase beta subunit	5.3e-49	200.3	Nitrospirae	EC:1.7.5.1	9	P:GO:0019645; C:GO:0031235; P:GO:0042126; C:GO:0044799; F:GO:0008940; F:GO:0051538; F:GO:0051539; F:GO:0009055; P:GO:0006974	P:anaerobic electron transport chain; P:cellular response to DNA damage stimulus; F:electron transfer activity; P:nitrate metabolic process; C:intrinsic component of the cytoplasmic side of the plasma membrane; F:3 iron, 4 sulfur cluster binding; F:4 iron, 4 sulfur cluster binding; C:NarGHI complex; F:nitrate reductase activity	K00371	map00910,map01120,map02020
10	COG,ENOG	NODE_437867_length_365_cov_2.738710_1_365_+	narH	Nitrate reductase beta subunit	4.1e-70	270.4	Nitrospirae	EC:1.7.5.1	9	P:GO:0019645; C:GO:0031235; P:GO:0042126; C:GO:0044799; F:GO:0008940; F:GO:0051538; F:GO:0051539; F:GO:0009055; P:GO:0006974	P:anaerobic electron transport chain; P:cellular response to DNA damage stimulus; F:electron transfer activity; P:nitrate metabolic process; C:intrinsic component of the cytoplasmic side of the plasma membrane; F:3 iron, 4 sulfur cluster binding; F:4 iron, 4 sulfur cluster binding; C:NarGHI complex; F:nitrate reductase activity	K00371	map00910,map01120,map02020
10	COG,ENOG	NODE_637606_length_303_cov_3.250000_1_303_-	narH	Nitrate reductase beta subunit	3.6e-48	197.2	Nitrospirae	EC:1.7.5.1	9	P:GO:0019645; C:GO:0031235; P:GO:0042126; C:GO:0044799; F:GO:0008940; F:GO:0051538; F:GO:0051539; F:GO:0009055; P:GO:0006974	P:anaerobic electron transport chain; P:cellular response to DNA damage stimulus; F:electron transfer activity; P:nitrate metabolic process; C:intrinsic component of the cytoplasmic side of the plasma membrane; F:3 iron, 4 sulfur cluster binding; F:4 iron, 4 sulfur cluster binding; C:NarGHI complex; F:nitrate reductase activity	K00371	map00910,map01120,map02020
10	COG,ENOG	NODE_665367_length_297_cov_0.950413_1_297_-	narH	Nitrate reductase beta subunit	5.6e-43	179.9	Nitrospirae	EC:1.7.5.1	9	P:GO:0019645; C:GO:0031235; P:GO:0042126; C:GO:0044799; F:GO:0008940; F:GO:0051538; F:GO:0051539; F:GO:0009055; P:GO:0006974	P:anaerobic electron transport chain; P:cellular response to DNA damage stimulus; F:electron transfer activity; P:nitrate metabolic process; C:intrinsic component of the cytoplasmic side of the plasma membrane; F:3 iron, 4 sulfur cluster binding; F:4 iron, 4 sulfur cluster binding; C:NarGHI complex; F:nitrate reductase activity	K00371	map00910,map01120,map02020
10	COG,ENOG	NODE_677979_length_293_cov_3.180672_1_293_-	narH	Nitrate reductase beta subunit	7.9e-50	202.6	Nitrospirae	EC:1.7.5.1	9	P:GO:0019645; C:GO:0031235; P:GO:0042126; C:GO:0044799; F:GO:0008940; F:GO:0051538; F:GO:0051539; F:GO:0009055; P:GO:0006974	P:anaerobic electron transport chain; P:cellular response to DNA damage stimulus; F:electron transfer activity; P:nitrate metabolic process; C:intrinsic component of the cytoplasmic side of the plasma membrane; F:3 iron, 4 sulfur cluster binding; F:4 iron, 4 sulfur cluster binding; C:NarGHI complex; F:nitrate reductase activity	K00371	map00910,map01120,map02020
10	COG,ENOG	NODE_73774_length_1000_cov_1.918519_821_1000_+	narH	Nitrate reductase beta subunit	1.3e-29	134.8	Nitrospirae	EC:1.7.5.1	9	P:GO:0019645; C:GO:0031235; P:GO:0042126; C:GO:0044799; F:GO:0008940; F:GO:0051538; F:GO:0051539; F:GO:0009055; P:GO:0006974	P:anaerobic electron transport chain; P:cellular response to DNA damage stimulus; F:electron transfer activity; P:nitrate metabolic process; C:intrinsic component of the cytoplasmic side of the plasma membrane; F:3 iron, 4 sulfur cluster binding; F:4 iron, 4 sulfur cluster binding; C:NarGHI complex; F:nitrate reductase activity	K00371	map00910,map01120,map02020
10	COG,ENOG	NODE_153195_length_673_cov_2.585761_1_568_+	narH	Nitrate reductase beta subunit	4.1e-85	320.9	Nitrospirae	EC:1.7.5.1	9	P:GO:0019645; C:GO:0031235; P:GO:0042126; C:GO:0044799; F:GO:0008940; F:GO:0051538; F:GO:0051539; F:GO:0009055; P:GO:0006974	P:anaerobic electron transport chain; P:cellular response to DNA damage stimulus; F:electron transfer activity; P:nitrate metabolic process; C:intrinsic component of the cytoplasmic side of the plasma membrane; F:3 iron, 4 sulfur cluster binding; F:4 iron, 4 sulfur cluster binding; C:NarGHI complex; F:nitrate reductase activity	K00371	map00910,map01120,map02020
10	COG,ENOG	NODE_195791_length_591_cov_1.740672_198_591_+	narH	Nitrate reductase beta subunit	9.8e-70	269.2	Nitrospirae	EC:1.7.5.1	9	P:GO:0019645; C:GO:0031235; P:GO:0042126; C:GO:0044799; F:GO:0008940; F:GO:0051538; F:GO:0051539; F:GO:0009055; P:GO:0006974	P:anaerobic electron transport chain; P:cellular response to DNA damage stimulus; F:electron transfer activity; P:nitrate metabolic process; C:intrinsic component of the cytoplasmic side of the plasma membrane; F:3 iron, 4 sulfur cluster binding; F:4 iron, 4 sulfur cluster binding; C:NarGHI complex; F:nitrate reductase activity	K00371	map00910,map01120,map02020
11	COG,ENOG	NODE_230764_length_542_cov_2.100616_44_542_-	narH	Nitrate reductase beta subunit	7.2e-83	313.2	Nitrospirae	EC:1.7.5.1	9	P:GO:0019645; C:GO:0031235; P:GO:0042126; C:GO:0044799; F:GO:0008940; F:GO:0051538; F:GO:0051539; F:GO:0009055; P:GO:0006974	P:anaerobic electron transport chain; P:cellular response to DNA damage stimulus; F:electron transfer activity; P:nitrate metabolic process; C:intrinsic component of the cytoplasmic side of the plasma membrane; F:3 iron, 4 sulfur cluster binding; F:4 iron, 4 sulfur cluster binding; C:NarGHI complex; F:nitrate reductase activity	K00371	map00910,map01120,map02020
11	COG,ENOG	NODE_282455_length_488_cov_4.879908_1_488_-	narH	Nitrate reductase beta subunit	1.1e-94	352.4	Nitrospirae	EC:1.7.5.1	9	P:GO:0019645; C:GO:0031235; P:GO:0042126; C:GO:0044799; F:GO:0008940; F:GO:0051538; F:GO:0051539; F:GO:0009055; P:GO:0006974	P:anaerobic electron transport chain; P:cellular response to DNA damage stimulus; F:electron transfer activity; P:nitrate metabolic process; C:intrinsic component of the cytoplasmic side of the plasma membrane; F:3 iron, 4 sulfur cluster binding; F:4 iron, 4 sulfur cluster binding; C:NarGHI complex; F:nitrate reductase activity	K00371	map00910,map01120,map02020
11	COG,ENOG	NODE_431569_length_397_cov_2.181287_1_397_-	narH	Nitrate reductase beta subunit	3.2e-67	260.8	Nitrospirae	EC:1.7.5.1	9	P:GO:0019645; C:GO:0031235; P:GO:0042126; C:GO:0044799; F:GO:0008940; F:GO:0051538; F:GO:0051539; F:GO:0009055; P:GO:0006974	P:anaerobic electron transport chain; P:cellular response to DNA damage stimulus; F:electron transfer activity; P:nitrate metabolic process; C:intrinsic component of the cytoplasmic side of the plasma membrane; F:3 iron, 4 sulfur cluster binding; F:4 iron, 4 sulfur cluster binding; C:NarGHI complex; F:nitrate reductase activity	K00371	map00910,map01120,map02020
11	COG,ENOG	NODE_531215_length_361_cov_1.401961_1_219_+	narH	Nitrate reductase beta subunit	4.2e-29	133.3	Nitrospirae	EC:1.7.5.1	9	P:GO:0019645; C:GO:0031235; P:GO:0042126; C:GO:0044799; F:GO:0008940; F:GO:0051538; F:GO:0051539; F:GO:0009055; P:GO:0006974	P:anaerobic electron transport chain; P:cellular response to DNA damage stimulus; F:electron transfer activity; P:nitrate metabolic process; C:intrinsic component of the cytoplasmic side of the plasma membrane; F:3 iron, 4 sulfur cluster binding; F:4 iron, 4 sulfur cluster binding; C:NarGHI complex; F:nitrate reductase activity	K00371	map00910,map01120,map02020
11	COG,ENOG	NODE_537549_length_359_cov_1.453947_1_359_-	narH	Nitrate reductase beta subunit	4.9e-52	210.3	Nitrospirae	EC:1.7.5.1	9	P:GO:0019645; C:GO:0031235; P:GO:0042126; C:GO:0044799; F:GO:0008940; F:GO:0051538; F:GO:0051539; F:GO:0009055; P:GO:0006974	P:anaerobic electron transport chain; P:cellular response to DNA damage stimulus; F:electron transfer activity; P:nitrate metabolic process; C:intrinsic component of the cytoplasmic side of the plasma membrane; F:3 iron, 4 sulfur cluster binding; F:4 iron, 4 sulfur cluster binding; C:NarGHI complex; F:nitrate reductase activity	K00371	map00910,map01120,map02020
11	COG,ENOG	NODE_787631_length_299_cov_1.569672_1_299_-	narH	Nitrate reductase beta subunit	2.1e-56	224.6	Nitrospirae	EC:1.7.5.1	9	P:GO:0019645; C:GO:0031235; P:GO:0042126; C:GO:0044799; F:GO:0008940; F:GO:0051538; F:GO:0051539; F:GO:0009055; P:GO:0006974	P:anaerobic electron transport chain; P:cellular response to DNA damage stimulus; F:electron transfer activity; P:nitrate metabolic process; C:intrinsic component of the cytoplasmic side of the plasma membrane; F:3 iron, 4 sulfur cluster binding; F:4 iron, 4 sulfur cluster binding; C:NarGHI complex; F:nitrate reductase activity	K00371	map00910,map01120,map02020
12	COG,ENOG	NODE_856832_length_287_cov_0.913793_1_287_+	narH	Nitrate reductase beta subunit	6e-53	213	Nitrospirae	EC:1.7.5.1	9	P:GO:0019645; C:GO:0031235; P:GO:0042126; C:GO:0044799; F:GO:0008940; F:GO:0051538; F:GO:0051539; F:GO:0009055; P:GO:0006974	P:anaerobic electron transport chain; P:cellular response to DNA damage stimulus; F:electron transfer activity; P:nitrate metabolic process; C:intrinsic component of the cytoplasmic side of the plasma membrane; F:3 iron, 4 sulfur cluster binding; F:4 iron, 4 sulfur cluster binding; C:NarGHI complex; F:nitrate reductase activity	K00371	map00910,map01120,map02020
12	COG,ENOG	NODE_962236_length_270_cov_1.376744_1_270_+	narH	Nitrate reductase beta subunit	1.6e-33	148.3	Nitrospirae	EC:1.7.5.1	9	P:GO:0019645; C:GO:0031235; P:GO:0042126; C:GO:0044799; F:GO:0008940; F:GO:0051538; F:GO:0051539; F:GO:0009055; P:GO:0006974	P:anaerobic electron transport chain; P:cellular response to DNA damage stimulus; F:electron transfer activity; P:nitrate metabolic process; C:intrinsic component of the cytoplasmic side of the plasma membrane; F:3 iron, 4 sulfur cluster binding; F:4 iron, 4 sulfur cluster binding; C:NarGHI complex; F:nitrate reductase activity	K00371	map00910,map01120,map02020
12	COG,ENOG	NODE_997979_length_267_cov_0.900943_1_99_+	narH	Nitrate reductase beta subunit	0.2	39.7	Nitrospirae	EC:1.7.5.1	9	P:GO:0019645; C:GO:0031235; P:GO:0042126; C:GO:0044799; F:GO:0008940; F:GO:0051538; F:GO:0051539; F:GO:0009055; P:GO:0006974	P:anaerobic electron transport chain; P:cellular response to DNA damage stimulus; F:electron transfer activity; P:nitrate metabolic process; C:intrinsic component of the cytoplasmic side of the plasma membrane; F:3 iron, 4 sulfur cluster binding; F:4 iron, 4 sulfur cluster binding; C:NarGHI complex; F:nitrate reductase activity	K00371	map00910,map01120,map02020
12	COG,ENOG	NODE_202852_length_623_cov_2.547535_1_357_+	narH	Nitrate reductase beta subunit	1.2e-50	205.7	Nitrospirae	EC:1.7.5.1	9	P:GO:0019645; C:GO:0031235; P:GO:0042126; C:GO:0044799; F:GO:0008940; F:GO:0051538; F:GO:0051539; F:GO:0009055; P:GO:0006974	P:anaerobic electron transport chain; P:cellular response to DNA damage stimulus; F:electron transfer activity; P:nitrate metabolic process; C:intrinsic component of the cytoplasmic side of the plasma membrane; F:3 iron, 4 sulfur cluster binding; F:4 iron, 4 sulfur cluster binding; C:NarGHI complex; F:nitrate reductase activity	K00371	map00910,map01120,map02020
12	COG,ENOG	NODE_500270_length_385_cov_2.700000_1_385_+	narH	Nitrate reductase beta subunit	2e-61	241.5	Nitrospirae	EC:1.7.5.1	9	P:GO:0019645; C:GO:0031235; P:GO:0042126; C:GO:0044799; F:GO:0008940; F:GO:0051538; F:GO:0051539; F:GO:0009055; P:GO:0006974	P:anaerobic electron transport chain; P:cellular response to DNA damage stimulus; F:electron transfer activity; P:nitrate metabolic process; C:intrinsic component of the cytoplasmic side of the plasma membrane; F:3 iron, 4 sulfur cluster binding; F:4 iron, 4 sulfur cluster binding; C:NarGHI complex; F:nitrate reductase activity	K00371	map00910,map01120,map02020
12	COG,ENOG	NODE_570012_length_361_cov_4.362745_1_361_-	narH	Nitrate reductase beta subunit	3.4e-69	267.3	Nitrospirae	EC:1.7.5.1	9	P:GO:0019645; C:GO:0031235; P:GO:0042126; C:GO:0044799; F:GO:0008940; F:GO:0051538; F:GO:0051539; F:GO:0009055; P:GO:0006974	P:anaerobic electron transport chain; P:cellular response to DNA damage stimulus; F:electron transfer activity; P:nitrate metabolic process; C:intrinsic component of the cytoplasmic side of the plasma membrane; F:3 iron, 4 sulfur cluster binding; F:4 iron, 4 sulfur cluster binding; C:NarGHI complex; F:nitrate reductase activity	K00371	map00910,map01120,map02020
13	COG,ENOG	NODE_607666_length_351_cov_0.969595_1_351_-	narH	Nitrate reductase beta subunit	8.3e-57	226.1	Nitrospirae	EC:1.7.5.1	9	P:GO:0019645; C:GO:0031235; P:GO:0042126; C:GO:0044799; F:GO:0008940; F:GO:0051538; F:GO:0051539; F:GO:0009055; P:GO:0006974	P:anaerobic electron transport chain; P:cellular response to DNA damage stimulus; F:electron transfer activity; P:nitrate metabolic process; C:intrinsic component of the cytoplasmic side of the plasma membrane; F:3 iron, 4 sulfur cluster binding; F:4 iron, 4 sulfur cluster binding; C:NarGHI complex; F:nitrate reductase activity	K00371	map00910,map01120,map02020
13	COG,ENOG	NODE_844104_length_296_cov_1.672199_1_296_-	narH	Nitrate reductase beta subunit	7.2e-54	216.1	Nitrospirae	EC:1.7.5.1	9	P:GO:0019645; C:GO:0031235; P:GO:0042126; C:GO:0044799; F:GO:0008940; F:GO:0051538; F:GO:0051539; F:GO:0009055; P:GO:0006974	P:anaerobic electron transport chain; P:cellular response to DNA damage stimulus; F:electron transfer activity; P:nitrate metabolic process; C:intrinsic component of the cytoplasmic side of the plasma membrane; F:3 iron, 4 sulfur cluster binding; F:4 iron, 4 sulfur cluster binding; C:NarGHI complex; F:nitrate reductase activity	K00371	map00910,map01120,map02020
13	COG,ENOG	NODE_970331_length_275_cov_1.336364_1_275_-	narH	Nitrate reductase beta subunit	2.6e-42	177.6	Nitrospirae	EC:1.7.5.1	9	P:GO:0019645; C:GO:0031235; P:GO:0042126; C:GO:0044799; F:GO:0008940; F:GO:0051538; F:GO:0051539; F:GO:0009055; P:GO:0006974	P:anaerobic electron transport chain; P:cellular response to DNA damage stimulus; F:electron transfer activity; P:nitrate metabolic process; C:intrinsic component of the cytoplasmic side of the plasma membrane; F:3 iron, 4 sulfur cluster binding; F:4 iron, 4 sulfur cluster binding; C:NarGHI complex; F:nitrate reductase activity	K00371	map00910,map01120,map02020
13	COG,ENOG	NODE_1109652_length_262_cov_1.521739_1_262_-	narH	Nitrate reductase beta subunit	1.9e-45	188	Nitrospirae	EC:1.7.5.1	9	P:GO:0019645; C:GO:0031235; P:GO:0042126; C:GO:0044799; F:GO:0008940; F:GO:0051538; F:GO:0051539; F:GO:0009055; P:GO:0006974	P:anaerobic electron transport chain; P:cellular response to DNA damage stimulus; F:electron transfer activity; P:nitrate metabolic process; C:intrinsic component of the cytoplasmic side of the plasma membrane; F:3 iron, 4 sulfur cluster binding; F:4 iron, 4 sulfur cluster binding; C:NarGHI complex; F:nitrate reductase activity	K00371	map00910,map01120,map02020
13	COG,ENOG	NODE_1283609_length_252_cov_0.964467_1_252_-	narH	Nitrate reductase beta subunit	6.9e-33	146	Nitrospirae	EC:1.7.5.1	9	P:GO:0019645; C:GO:0031235; P:GO:0042126; C:GO:0044799; F:GO:0008940; F:GO:0051538; F:GO:0051539; F:GO:0009055; P:GO:0006974	P:anaerobic electron transport chain; P:cellular response to DNA damage stimulus; F:electron transfer activity; P:nitrate metabolic process; C:intrinsic component of the cytoplasmic side of the plasma membrane; F:3 iron, 4 sulfur cluster binding; F:4 iron, 4 sulfur cluster binding; C:NarGHI complex; F:nitrate reductase activity	K00371	map00910,map01120,map02020
13	COG,ENOG	NODE_1436126_length_243_cov_1.015957_1_243_+	narH	Nitrate reductase beta subunit	2.4e-39	167.5	Nitrospirae	EC:1.7.5.1	9	P:GO:0019645; C:GO:0031235; P:GO:0042126; C:GO:0044799; F:GO:0008940; F:GO:0051538; F:GO:0051539; F:GO:0009055; P:GO:0006974	P:anaerobic electron transport chain; P:cellular response to DNA damage stimulus; F:electron transfer activity; P:nitrate metabolic process; C:intrinsic component of the cytoplasmic side of the plasma membrane; F:3 iron, 4 sulfur cluster binding; F:4 iron, 4 sulfur cluster binding; C:NarGHI complex; F:nitrate reductase activity	K00371	map00910,map01120,map02020
14	COG,ENOG	NODE_1568661_length_235_cov_3.188889_1_235_+	narH	Nitrate reductase beta subunit	5e-26	123.2	Nitrospirae	EC:1.7.5.1	9	P:GO:0019645; C:GO:0031235; P:GO:0042126; C:GO:0044799; F:GO:0008940; F:GO:0051538; F:GO:0051539; F:GO:0009055; P:GO:0006974	P:anaerobic electron transport chain; P:cellular response to DNA damage stimulus; F:electron transfer activity; P:nitrate metabolic process; C:intrinsic component of the cytoplasmic side of the plasma membrane; F:3 iron, 4 sulfur cluster binding; F:4 iron, 4 sulfur cluster binding; C:NarGHI complex; F:nitrate reductase activity	K00371	map00910,map01120,map02020
14	COG,ENOG	NODE_1598297_length_234_cov_1.067039_1_234_-	narH	Nitrate reductase beta subunit	2.4e-35	154.1	Nitrospirae	EC:1.7.5.1	9	P:GO:0019645; C:GO:0031235; P:GO:0042126; C:GO:0044799; F:GO:0008940; F:GO:0051538; F:GO:0051539; F:GO:0009055; P:GO:0006974	P:anaerobic electron transport chain; P:cellular response to DNA damage stimulus; F:electron transfer activity; P:nitrate metabolic process; C:intrinsic component of the cytoplasmic side of the plasma membrane; F:3 iron, 4 sulfur cluster binding; F:4 iron, 4 sulfur cluster binding; C:NarGHI complex; F:nitrate reductase activity	K00371	map00910,map01120,map02020
14	COG,ENOG	NODE_72315_length_1077_cov_2.874755_1_1077_+	narH	Nitrate reductase beta subunit	1.8e-179	635.2	Nitrospirae	EC:1.7.5.1	9	P:GO:0019645; C:GO:0031235; P:GO:0042126; C:GO:0044799; F:GO:0008940; F:GO:0051538; F:GO:0051539; F:GO:0009055; P:GO:0006974	P:anaerobic electron transport chain; P:cellular response to DNA damage stimulus; F:electron transfer activity; P:nitrate metabolic process; C:intrinsic component of the cytoplasmic side of the plasma membrane; F:3 iron, 4 sulfur cluster binding; F:4 iron, 4 sulfur cluster binding; C:NarGHI complex; F:nitrate reductase activity	K00371	map00910,map01120,map02020
14	COG,ENOG	NODE_190152_length_635_cov_3.120690_98_635_-	narH	Nitrate reductase beta subunit	1.8e-82	312	Nitrospirae	EC:1.7.5.1	9	P:GO:0019645; C:GO:0031235; P:GO:0042126; C:GO:0044799; F:GO:0008940; F:GO:0051538; F:GO:0051539; F:GO:0009055; P:GO:0006974	P:anaerobic electron transport chain; P:cellular response to DNA damage stimulus; F:electron transfer activity; P:nitrate metabolic process; C:intrinsic component of the cytoplasmic side of the plasma membrane; F:3 iron, 4 sulfur cluster binding; F:4 iron, 4 sulfur cluster binding; C:NarGHI complex; F:nitrate reductase activity	K00371	map00910,map01120,map02020
14	COG,ENOG	NODE_207383_length_607_cov_1.907609_332_607_+	narH	Nitrate reductase beta subunit	5.4e-51	206.5	Nitrospirae	EC:1.7.5.1	9	P:GO:0019645; C:GO:0031235; P:GO:0042126; C:GO:0044799; F:GO:0008940; F:GO:0051538; F:GO:0051539; F:GO:0009055; P:GO:0006974	P:anaerobic electron transport chain; P:cellular response to DNA damage stimulus; F:electron transfer activity; P:nitrate metabolic process; C:intrinsic component of the cytoplasmic side of the plasma membrane; F:3 iron, 4 sulfur cluster binding; F:4 iron, 4 sulfur cluster binding; C:NarGHI complex; F:nitrate reductase activity	K00371	map00910,map01120,map02020
14	COG,ENOG	NODE_242197_length_559_cov_1.982143_1_559_+	narH	Nitrate reductase beta subunit	1.2e-97	362.5	Nitrospirae	EC:1.7.5.1	9	P:GO:0019645; C:GO:0031235; P:GO:0042126; C:GO:0044799; F:GO:0008940; F:GO:0051538; F:GO:0051539; F:GO:0009055; P:GO:0006974	P:anaerobic electron transport chain; P:cellular response to DNA damage stimulus; F:electron transfer activity; P:nitrate metabolic process; C:intrinsic component of the cytoplasmic side of the plasma membrane; F:3 iron, 4 sulfur cluster binding; F:4 iron, 4 sulfur cluster binding; C:NarGHI complex; F:nitrate reductase activity	K00371	map00910,map01120,map02020
15	COG,ENOG	NODE_483570_length_390_cov_1.131343_1_390_-	narH	Nitrate reductase beta subunit	6.7e-55	219.9	Nitrospirae	EC:1.7.5.1	9	P:GO:0019645; C:GO:0031235; P:GO:0042126; C:GO:0044799; F:GO:0008940; F:GO:0051538; F:GO:0051539; F:GO:0009055; P:GO:0006974	P:anaerobic electron transport chain; P:cellular response to DNA damage stimulus; F:electron transfer activity; P:nitrate metabolic process; C:intrinsic component of the cytoplasmic side of the plasma membrane; F:3 iron, 4 sulfur cluster binding; F:4 iron, 4 sulfur cluster binding; C:NarGHI complex; F:nitrate reductase activity	K00371	map00910,map01120,map02020
15	COG,ENOG	NODE_7206_length_4739_cov_3.330273_540_2063_+	narH	Nitrate reductase beta subunit	3.3e-291	1006.9	Nitrospirae	EC:1.7.5.1	9	P:GO:0019645; C:GO:0031235; P:GO:0042126; C:GO:0044799; F:GO:0008940; F:GO:0051538; F:GO:0051539; F:GO:0009055; P:GO:0006974	P:anaerobic electron transport chain; P:cellular response to DNA damage stimulus; F:electron transfer activity; P:nitrate metabolic process; C:intrinsic component of the cytoplasmic side of the plasma membrane; F:3 iron, 4 sulfur cluster binding; F:4 iron, 4 sulfur cluster binding; C:NarGHI complex; F:nitrate reductase activity	K00371	map00910,map01120,map02020
15	COG,ENOG	NODE_49253_length_1549_cov_2.192771_1083_1549_-	narH	Nitrate reductase beta subunit	1.3e-65	255.8	Nitrospirae	EC:1.7.5.1	9	P:GO:0019645; C:GO:0031235; P:GO:0042126; C:GO:0044799; F:GO:0008940; F:GO:0051538; F:GO:0051539; F:GO:0009055; P:GO:0006974	P:anaerobic electron transport chain; P:cellular response to DNA damage stimulus; F:electron transfer activity; P:nitrate metabolic process; C:intrinsic component of the cytoplasmic side of the plasma membrane; F:3 iron, 4 sulfur cluster binding; F:4 iron, 4 sulfur cluster binding; C:NarGHI complex; F:nitrate reductase activity	K00371	map00910,map01120,map02020
15	COG,ENOG	NODE_49728_length_1541_cov_2.516151_1_1049_+	narH	Nitrate reductase beta subunit	9.7e-178	629.4	Nitrospirae	EC:1.7.5.1	9	P:GO:0019645; C:GO:0031235; P:GO:0042126; C:GO:0044799; F:GO:0008940; F:GO:0051538; F:GO:0051539; F:GO:0009055; P:GO:0006974	P:anaerobic electron transport chain; P:cellular response to DNA damage stimulus; F:electron transfer activity; P:nitrate metabolic process; C:intrinsic component of the cytoplasmic side of the plasma membrane; F:3 iron, 4 sulfur cluster binding; F:4 iron, 4 sulfur cluster binding; C:NarGHI complex; F:nitrate reductase activity	K00371	map00910,map01120,map02020
15	COG,ENOG	NODE_50137_length_1533_cov_6.090663_1_749_-	narH	Nitrate reductase beta subunit	9.4e-146	522.7	Nitrospirae	EC:1.7.5.1	9	P:GO:0019645; C:GO:0031235; P:GO:0042126; C:GO:0044799; F:GO:0008940; F:GO:0051538; F:GO:0051539; F:GO:0009055; P:GO:0006974	P:anaerobic electron transport chain; P:cellular response to DNA damage stimulus; F:electron transfer activity; P:nitrate metabolic process; C:intrinsic component of the cytoplasmic side of the plasma membrane; F:3 iron, 4 sulfur cluster binding; F:4 iron, 4 sulfur cluster binding; C:NarGHI complex; F:nitrate reductase activity	K00371	map00910,map01120,map02020
15	COG,ENOG	NODE_61810_length_1354_cov_7.564280_888_1354_-	narH	Nitrate reductase beta subunit	5.3e-67	260.4	Nitrospirae	EC:1.7.5.1	9	P:GO:0019645; C:GO:0031235; P:GO:0042126; C:GO:0044799; F:GO:0008940; F:GO:0051538; F:GO:0051539; F:GO:0009055; P:GO:0006974	P:anaerobic electron transport chain; P:cellular response to DNA damage stimulus; F:electron transfer activity; P:nitrate metabolic process; C:intrinsic component of the cytoplasmic side of the plasma membrane; F:3 iron, 4 sulfur cluster binding; F:4 iron, 4 sulfur cluster binding; C:NarGHI complex; F:nitrate reductase activity	K00371	map00910,map01120,map02020
16	COG,ENOG	NODE_155131_length_781_cov_1.918733_1_411_+	narH	Nitrate reductase beta subunit	3e-58	231.1	Nitrospirae	EC:1.7.5.1	9	P:GO:0019645; C:GO:0031235; P:GO:0042126; C:GO:0044799; F:GO:0008940; F:GO:0051538; F:GO:0051539; F:GO:0009055; P:GO:0006974	P:anaerobic electron transport chain; P:cellular response to DNA damage stimulus; F:electron transfer activity; P:nitrate metabolic process; C:intrinsic component of the cytoplasmic side of the plasma membrane; F:3 iron, 4 sulfur cluster binding; F:4 iron, 4 sulfur cluster binding; C:NarGHI complex; F:nitrate reductase activity	K00371	map00910,map01120,map02020
16	COG,ENOG	NODE_165348_length_751_cov_4.620690_1_751_+	narH	Nitrate reductase beta subunit	4.7e-118	430.6	Nitrospirae	EC:1.7.5.1	9	P:GO:0019645; C:GO:0031235; P:GO:0042126; C:GO:0044799; F:GO:0008940; F:GO:0051538; F:GO:0051539; F:GO:0009055; P:GO:0006974	P:anaerobic electron transport chain; P:cellular response to DNA damage stimulus; F:electron transfer activity; P:nitrate metabolic process; C:intrinsic component of the cytoplasmic side of the plasma membrane; F:3 iron, 4 sulfur cluster binding; F:4 iron, 4 sulfur cluster binding; C:NarGHI complex; F:nitrate reductase activity	K00371	map00910,map01120,map02020
16	COG,ENOG	NODE_267849_length_568_cov_2.052632_1_483_+	narH	Nitrate reductase beta subunit	7.5e-72	276.6	Nitrospirae	EC:1.7.5.1	9	P:GO:0019645; C:GO:0031235; P:GO:0042126; C:GO:0044799; F:GO:0008940; F:GO:0051538; F:GO:0051539; F:GO:0009055; P:GO:0006974	P:anaerobic electron transport chain; P:cellular response to DNA damage stimulus; F:electron transfer activity; P:nitrate metabolic process; C:intrinsic component of the cytoplasmic side of the plasma membrane; F:3 iron, 4 sulfur cluster binding; F:4 iron, 4 sulfur cluster binding; C:NarGHI complex; F:nitrate reductase activity	K00371	map00910,map01120,map02020
16	COG,ENOG	NODE_331537_length_504_cov_1.530067_1_504_-	narH	Nitrate reductase beta subunit	2.9e-98	364.4	Nitrospirae	EC:1.7.5.1	9	P:GO:0019645; C:GO:0031235; P:GO:0042126; C:GO:0044799; F:GO:0008940; F:GO:0051538; F:GO:0051539; F:GO:0009055; P:GO:0006974	P:anaerobic electron transport chain; P:cellular response to DNA damage stimulus; F:electron transfer activity; P:nitrate metabolic process; C:intrinsic component of the cytoplasmic side of the plasma membrane; F:3 iron, 4 sulfur cluster binding; F:4 iron, 4 sulfur cluster binding; C:NarGHI complex; F:nitrate reductase activity	K00371	map00910,map01120,map02020
16	COG,ENOG	NODE_449355_length_427_cov_5.475806_1_427_-	narH	Nitrate reductase beta subunit	4.6e-73	280.4	Nitrospirae	EC:1.7.5.1	9	P:GO:0019645; C:GO:0031235; P:GO:0042126; C:GO:0044799; F:GO:0008940; F:GO:0051538; F:GO:0051539; F:GO:0009055; P:GO:0006974	P:anaerobic electron transport chain; P:cellular response to DNA damage stimulus; F:electron transfer activity; P:nitrate metabolic process; C:intrinsic component of the cytoplasmic side of the plasma membrane; F:3 iron, 4 sulfur cluster binding; F:4 iron, 4 sulfur cluster binding; C:NarGHI complex; F:nitrate reductase activity	K00371	map00910,map01120,map02020
16	COG,ENOG	NODE_458383_length_423_cov_1.758152_1_423_-	narH	Nitrate reductase beta subunit	5.6e-65	253.4	Nitrospirae	EC:1.7.5.1	9	P:GO:0019645; C:GO:0031235; P:GO:0042126; C:GO:0044799; F:GO:0008940; F:GO:0051538; F:GO:0051539; F:GO:0009055; P:GO:0006974	P:anaerobic electron transport chain; P:cellular response to DNA damage stimulus; F:electron transfer activity; P:nitrate metabolic process; C:intrinsic component of the cytoplasmic side of the plasma membrane; F:3 iron, 4 sulfur cluster binding; F:4 iron, 4 sulfur cluster binding; C:NarGHI complex; F:nitrate reductase activity	K00371	map00910,map01120,map02020
17	COG,ENOG	NODE_663921_length_350_cov_1.311864_1_350_+	narH	Nitrate reductase beta subunit	3.7e-57	227.3	Nitrospirae	EC:1.7.5.1	9	P:GO:0019645; C:GO:0031235; P:GO:0042126; C:GO:0044799; F:GO:0008940; F:GO:0051538; F:GO:0051539; F:GO:0009055; P:GO:0006974	P:anaerobic electron transport chain; P:cellular response to DNA damage stimulus; F:electron transfer activity; P:nitrate metabolic process; C:intrinsic component of the cytoplasmic side of the plasma membrane; F:3 iron, 4 sulfur cluster binding; F:4 iron, 4 sulfur cluster binding; C:NarGHI complex; F:nitrate reductase activity	K00371	map00910,map01120,map02020
17	COG,ENOG	NODE_708831_length_338_cov_5.734982_1_338_-	narH	Nitrate reductase beta subunit	3.1e-56	224.2	Nitrospirae	EC:1.7.5.1	9	P:GO:0019645; C:GO:0031235; P:GO:0042126; C:GO:0044799; F:GO:0008940; F:GO:0051538; F:GO:0051539; F:GO:0009055; P:GO:0006974	P:anaerobic electron transport chain; P:cellular response to DNA damage stimulus; F:electron transfer activity; P:nitrate metabolic process; C:intrinsic component of the cytoplasmic side of the plasma membrane; F:3 iron, 4 sulfur cluster binding; F:4 iron, 4 sulfur cluster binding; C:NarGHI complex; F:nitrate reductase activity	K00371	map00910,map01120,map02020
17	COG,ENOG	NODE_820909_length_313_cov_1.852713_1_313_+	narH	Nitrate reductase beta subunit	8.5e-50	202.6	Nitrospirae	EC:1.7.5.1	9	P:GO:0019645; C:GO:0031235; P:GO:0042126; C:GO:0044799; F:GO:0008940; F:GO:0051538; F:GO:0051539; F:GO:0009055; P:GO:0006974	P:anaerobic electron transport chain; P:cellular response to DNA damage stimulus; F:electron transfer activity; P:nitrate metabolic process; C:intrinsic component of the cytoplasmic side of the plasma membrane; F:3 iron, 4 sulfur cluster binding; F:4 iron, 4 sulfur cluster binding; C:NarGHI complex; F:nitrate reductase activity	K00371	map00910,map01120,map02020
17	COG,ENOG	NODE_884394_length_301_cov_0.711382_1_301_+	narH	Nitrate reductase beta subunit	2.8e-40	171	Nitrospirae	EC:1.7.5.1	9	P:GO:0019645; C:GO:0031235; P:GO:0042126; C:GO:0044799; F:GO:0008940; F:GO:0051538; F:GO:0051539; F:GO:0009055; P:GO:0006974	P:anaerobic electron transport chain; P:cellular response to DNA damage stimulus; F:electron transfer activity; P:nitrate metabolic process; C:intrinsic component of the cytoplasmic side of the plasma membrane; F:3 iron, 4 sulfur cluster binding; F:4 iron, 4 sulfur cluster binding; C:NarGHI complex; F:nitrate reductase activity	K00371	map00910,map01120,map02020
17	COG,ENOG	NODE_920554_length_294_cov_1.100418_1_294_-	narH	Nitrate reductase beta subunit	1.2e-34	152.1	Nitrospirae	EC:1.7.5.1	9	P:GO:0019645; C:GO:0031235; P:GO:0042126; C:GO:0044799; F:GO:0008940; F:GO:0051538; F:GO:0051539; F:GO:0009055; P:GO:0006974	P:anaerobic electron transport chain; P:cellular response to DNA damage stimulus; F:electron transfer activity; P:nitrate metabolic process; C:intrinsic component of the cytoplasmic side of the plasma membrane; F:3 iron, 4 sulfur cluster binding; F:4 iron, 4 sulfur cluster binding; C:NarGHI complex; F:nitrate reductase activity	K00371	map00910,map01120,map02020
17	COG,ENOG	NODE_463112_length_311_cov_1.003906_1_290_+	narH	Nitrate reductase beta subunit	4.2e-40	170.2	Nitrospirae	EC:1.7.5.1	9	P:GO:0019645; C:GO:0031235; P:GO:0042126; C:GO:0044799; F:GO:0008940; F:GO:0051538; F:GO:0051539; F:GO:0009055; P:GO:0006974	P:anaerobic electron transport chain; P:cellular response to DNA damage stimulus; F:electron transfer activity; P:nitrate metabolic process; C:intrinsic component of the cytoplasmic side of the plasma membrane; F:3 iron, 4 sulfur cluster binding; F:4 iron, 4 sulfur cluster binding; C:NarGHI complex; F:nitrate reductase activity	K00371	map00910,map01120,map02020
17	COG,ENOG	NODE_1008496_length_232_cov_1.073446_1_232_+	narH	Nitrate reductase beta subunit	1.7e-36	157.9	Nitrospirae	EC:1.7.5.1	9	P:GO:0019645; C:GO:0031235; P:GO:0042126; C:GO:0044799; F:GO:0008940; F:GO:0051538; F:GO:0051539; F:GO:0009055; P:GO:0006974	P:anaerobic electron transport chain; P:cellular response to DNA damage stimulus; F:electron transfer activity; P:nitrate metabolic process; C:intrinsic component of the cytoplasmic side of the plasma membrane; F:3 iron, 4 sulfur cluster binding; F:4 iron, 4 sulfur cluster binding; C:NarGHI complex; F:nitrate reductase activity	K00371	map00910,map01120,map02020
18	COG,ENOG	NODE_1009040_length_232_cov_1.067797_1_232_-	narH	Nitrate reductase beta subunit	3.2e-31	140.2	Nitrospirae	EC:1.7.5.1	9	P:GO:0019645; C:GO:0031235; P:GO:0042126; C:GO:0044799; F:GO:0008940; F:GO:0051538; F:GO:0051539; F:GO:0009055; P:GO:0006974	P:anaerobic electron transport chain; P:cellular response to DNA damage stimulus; F:electron transfer activity; P:nitrate metabolic process; C:intrinsic component of the cytoplasmic side of the plasma membrane; F:3 iron, 4 sulfur cluster binding; F:4 iron, 4 sulfur cluster binding; C:NarGHI complex; F:nitrate reductase activity	K00371	map00910,map01120,map02020
18	COG,ENOG	NODE_1042800_length_229_cov_1.097701_1_229_-	narH	Nitrate reductase beta subunit	2.6e-37	160.6	Nitrospirae	EC:1.7.5.1	9	P:GO:0019645; C:GO:0031235; P:GO:0042126; C:GO:0044799; F:GO:0008940; F:GO:0051538; F:GO:0051539; F:GO:0009055; P:GO:0006974	P:anaerobic electron transport chain; P:cellular response to DNA damage stimulus; F:electron transfer activity; P:nitrate metabolic process; C:intrinsic component of the cytoplasmic side of the plasma membrane; F:3 iron, 4 sulfur cluster binding; F:4 iron, 4 sulfur cluster binding; C:NarGHI complex; F:nitrate reductase activity	K00371	map00910,map01120,map02020
18	COG,ENOG	NODE_94929_length_912_cov_1.662777_1_912_-	narH	Nitrate reductase beta subunit	5.7e-166	590.1	Nitrospirae	EC:1.7.5.1	9	P:GO:0019645; C:GO:0031235; P:GO:0042126; C:GO:0044799; F:GO:0008940; F:GO:0051538; F:GO:0051539; F:GO:0009055; P:GO:0006974	P:anaerobic electron transport chain; P:cellular response to DNA damage stimulus; F:electron transfer activity; P:nitrate metabolic process; C:intrinsic component of the cytoplasmic side of the plasma membrane; F:3 iron, 4 sulfur cluster binding; F:4 iron, 4 sulfur cluster binding; C:NarGHI complex; F:nitrate reductase activity	K00371	map00910,map01120,map02020
18	COG,ENOG	NODE_147549_length_717_cov_2.513595_1_426_-	narH	Nitrate reductase beta subunit	6.2e-78	296.6	Nitrospirae	EC:1.7.5.1	9	P:GO:0019645; C:GO:0031235; P:GO:0042126; C:GO:0044799; F:GO:0008940; F:GO:0051538; F:GO:0051539; F:GO:0009055; P:GO:0006974	P:anaerobic electron transport chain; P:cellular response to DNA damage stimulus; F:electron transfer activity; P:nitrate metabolic process; C:intrinsic component of the cytoplasmic side of the plasma membrane; F:3 iron, 4 sulfur cluster binding; F:4 iron, 4 sulfur cluster binding; C:NarGHI complex; F:nitrate reductase activity	K00371	map00910,map01120,map02020
18	COG,ENOG	NODE_151501_length_707_cov_1.989264_236_707_-	narH	Nitrate reductase beta subunit	2.6e-77	294.7	Nitrospirae	EC:1.7.5.1	9	P:GO:0019645; C:GO:0031235; P:GO:0042126; C:GO:0044799; F:GO:0008940; F:GO:0051538; F:GO:0051539; F:GO:0009055; P:GO:0006974	P:anaerobic electron transport chain; P:cellular response to DNA damage stimulus; F:electron transfer activity; P:nitrate metabolic process; C:intrinsic component of the cytoplasmic side of the plasma membrane; F:3 iron, 4 sulfur cluster binding; F:4 iron, 4 sulfur cluster binding; C:NarGHI complex; F:nitrate reductase activity	K00371	map00910,map01120,map02020
18	COG,ENOG	NODE_302160_length_487_cov_2.328704_1_487_+	narH	Nitrate reductase beta subunit	3.5e-90	337.4	Nitrospirae	EC:1.7.5.1	9	P:GO:0019645; C:GO:0031235; P:GO:0042126; C:GO:0044799; F:GO:0008940; F:GO:0051538; F:GO:0051539; F:GO:0009055; P:GO:0006974	P:anaerobic electron transport chain; P:cellular response to DNA damage stimulus; F:electron transfer activity; P:nitrate metabolic process; C:intrinsic component of the cytoplasmic side of the plasma membrane; F:3 iron, 4 sulfur cluster binding; F:4 iron, 4 sulfur cluster binding; C:NarGHI complex; F:nitrate reductase activity	K00371	map00910,map01120,map02020
18	COG,ENOG	NODE_526243_length_365_cov_1.396774_1_365_+	narH	Nitrate reductase beta subunit	5.3e-62	243.4	Nitrospirae	EC:1.7.5.1	9	P:GO:0019645; C:GO:0031235; P:GO:0042126; C:GO:0044799; F:GO:0008940; F:GO:0051538; F:GO:0051539; F:GO:0009055; P:GO:0006974	P:anaerobic electron transport chain; P:cellular response to DNA damage stimulus; F:electron transfer activity; P:nitrate metabolic process; C:intrinsic component of the cytoplasmic side of the plasma membrane; F:3 iron, 4 sulfur cluster binding; F:4 iron, 4 sulfur cluster binding; C:NarGHI complex; F:nitrate reductase activity	K00371	map00910,map01120,map02020
18	COG,ENOG	NODE_676234_length_321_cov_1.672932_1_321_-	narH	Nitrate reductase beta subunit	1.4e-42	178.7	Nitrospirae	EC:1.7.5.1	9	P:GO:0019645; C:GO:0031235; P:GO:0042126; C:GO:0044799; F:GO:0008940; F:GO:0051538; F:GO:0051539; F:GO:0009055; P:GO:0006974	P:anaerobic electron transport chain; P:cellular response to DNA damage stimulus; F:electron transfer activity; P:nitrate metabolic process; C:intrinsic component of the cytoplasmic side of the plasma membrane; F:3 iron, 4 sulfur cluster binding; F:4 iron, 4 sulfur cluster binding; C:NarGHI complex; F:nitrate reductase activity	K00371	map00910,map01120,map02020
19	COG,ENOG	NODE_5008_length_3992_cov_3.837186_1_122_+	narH	Nitrate reductase beta subunit	3.2e-10	69.7	Nitrospirae	EC:1.7.5.1	9	P:GO:0019645; C:GO:0031235; P:GO:0042126; C:GO:0044799; F:GO:0008940; F:GO:0051538; F:GO:0051539; F:GO:0009055; P:GO:0006974	P:anaerobic electron transport chain; P:cellular response to DNA damage stimulus; F:electron transfer activity; P:nitrate metabolic process; C:intrinsic component of the cytoplasmic side of the plasma membrane; F:3 iron, 4 sulfur cluster binding; F:4 iron, 4 sulfur cluster binding; C:NarGHI complex; F:nitrate reductase activity	K00371	map00910,map01120,map02020
19	COG,ENOG	NODE_70069_length_955_cov_2.658889_29_955_-	narH	Nitrate reductase beta subunit	4.4e-177	627.1	Nitrospirae	EC:1.7.5.1	9	P:GO:0019645; C:GO:0031235; P:GO:0042126; C:GO:0044799; F:GO:0008940; F:GO:0051538; F:GO:0051539; F:GO:0009055; P:GO:0006974	P:anaerobic electron transport chain; P:cellular response to DNA damage stimulus; F:electron transfer activity; P:nitrate metabolic process; C:intrinsic component of the cytoplasmic side of the plasma membrane; F:3 iron, 4 sulfur cluster binding; F:4 iron, 4 sulfur cluster binding; C:NarGHI complex; F:nitrate reductase activity	K00371	map00910,map01120,map02020
19	COG,ENOG	NODE_84475_length_860_cov_2.843478_597_860_-	narH	Nitrate reductase beta subunit	3.1e-37	160.6	Nitrospirae	EC:1.7.5.1	9	P:GO:0019645; C:GO:0031235; P:GO:0042126; C:GO:0044799; F:GO:0008940; F:GO:0051538; F:GO:0051539; F:GO:0009055; P:GO:0006974	P:anaerobic electron transport chain; P:cellular response to DNA damage stimulus; F:electron transfer activity; P:nitrate metabolic process; C:intrinsic component of the cytoplasmic side of the plasma membrane; F:3 iron, 4 sulfur cluster binding; F:4 iron, 4 sulfur cluster binding; C:NarGHI complex; F:nitrate reductase activity	K00371	map00910,map01120,map02020
19	COG,ENOG	NODE_178181_length_572_cov_1.816248_1_250_-	narH	Nitrate reductase beta subunit	1.3e-46	191.8	Nitrospirae	EC:1.7.5.1	9	P:GO:0019645; C:GO:0031235; P:GO:0042126; C:GO:0044799; F:GO:0008940; F:GO:0051538; F:GO:0051539; F:GO:0009055; P:GO:0006974	P:anaerobic electron transport chain; P:cellular response to DNA damage stimulus; F:electron transfer activity; P:nitrate metabolic process; C:intrinsic component of the cytoplasmic side of the plasma membrane; F:3 iron, 4 sulfur cluster binding; F:4 iron, 4 sulfur cluster binding; C:NarGHI complex; F:nitrate reductase activity	K00371	map00910,map01120,map02020
19	COG,ENOG	NODE_276350_length_456_cov_1.503741_1_179_-	narH	Nitrate reductase beta subunit	2.9e-29	133.7	Nitrospirae	EC:1.7.5.1	9	P:GO:0019645; C:GO:0031235; P:GO:0042126; C:GO:0044799; F:GO:0008940; F:GO:0051538; F:GO:0051539; F:GO:0009055; P:GO:0006974	P:anaerobic electron transport chain; P:cellular response to DNA damage stimulus; F:electron transfer activity; P:nitrate metabolic process; C:intrinsic component of the cytoplasmic side of the plasma membrane; F:3 iron, 4 sulfur cluster binding; F:4 iron, 4 sulfur cluster binding; C:NarGHI complex; F:nitrate reductase activity	K00371	map00910,map01120,map02020
19	COG,ENOG	NODE_363518_length_399_cov_1.081395_1_133_+	narH	Nitrate reductase beta subunit	2.1e-09	67	Nitrospirae	EC:1.7.5.1	9	P:GO:0019645; C:GO:0031235; P:GO:0042126; C:GO:0044799; F:GO:0008940; F:GO:0051538; F:GO:0051539; F:GO:0009055; P:GO:0006974	P:anaerobic electron transport chain; P:cellular response to DNA damage stimulus; F:electron transfer activity; P:nitrate metabolic process; C:intrinsic component of the cytoplasmic side of the plasma membrane; F:3 iron, 4 sulfur cluster binding; F:4 iron, 4 sulfur cluster binding; C:NarGHI complex; F:nitrate reductase activity	K00371	map00910,map01120,map02020
19	COG,ENOG	NODE_407035_length_377_cov_1.500000_1_377_-	narH	Nitrate reductase beta subunit	2.1e-63	248.1	Nitrospirae	EC:1.7.5.1	9	P:GO:0019645; C:GO:0031235; P:GO:0042126; C:GO:0044799; F:GO:0008940; F:GO:0051538; F:GO:0051539; F:GO:0009055; P:GO:0006974	P:anaerobic electron transport chain; P:cellular response to DNA damage stimulus; F:electron transfer activity; P:nitrate metabolic process; C:intrinsic component of the cytoplasmic side of the plasma membrane; F:3 iron, 4 sulfur cluster binding; F:4 iron, 4 sulfur cluster binding; C:NarGHI complex; F:nitrate reductase activity	K00371	map00910,map01120,map02020
20	COG,ENOG	NODE_420807_length_371_cov_1.528481_1_371_-	narH	Nitrate reductase beta subunit	1.1e-59	235.7	Nitrospirae	EC:1.7.5.1	9	P:GO:0019645; C:GO:0031235; P:GO:0042126; C:GO:0044799; F:GO:0008940; F:GO:0051538; F:GO:0051539; F:GO:0009055; P:GO:0006974	P:anaerobic electron transport chain; P:cellular response to DNA damage stimulus; F:electron transfer activity; P:nitrate metabolic process; C:intrinsic component of the cytoplasmic side of the plasma membrane; F:3 iron, 4 sulfur cluster binding; F:4 iron, 4 sulfur cluster binding; C:NarGHI complex; F:nitrate reductase activity	K00371	map00910,map01120,map02020
20	COG,ENOG	NODE_433238_length_366_cov_1.501608_1_366_-	narH	Nitrate reductase beta subunit	8.3e-60	236.1	Nitrospirae	EC:1.7.5.1	9	P:GO:0019645; C:GO:0031235; P:GO:0042126; C:GO:0044799; F:GO:0008940; F:GO:0051538; F:GO:0051539; F:GO:0009055; P:GO:0006974	P:anaerobic electron transport chain; P:cellular response to DNA damage stimulus; F:electron transfer activity; P:nitrate metabolic process; C:intrinsic component of the cytoplasmic side of the plasma membrane; F:3 iron, 4 sulfur cluster binding; F:4 iron, 4 sulfur cluster binding; C:NarGHI complex; F:nitrate reductase activity	K00371	map00910,map01120,map02020
20	COG,ENOG	NODE_516170_length_337_cov_1.166667_1_337_-	narH	Nitrate reductase beta subunit	4.4e-55	220.3	Nitrospirae	EC:1.7.5.1	9	P:GO:0019645; C:GO:0031235; P:GO:0042126; C:GO:0044799; F:GO:0008940; F:GO:0051538; F:GO:0051539; F:GO:0009055; P:GO:0006974	P:anaerobic electron transport chain; P:cellular response to DNA damage stimulus; F:electron transfer activity; P:nitrate metabolic process; C:intrinsic component of the cytoplasmic side of the plasma membrane; F:3 iron, 4 sulfur cluster binding; F:4 iron, 4 sulfur cluster binding; C:NarGHI complex; F:nitrate reductase activity	K00371	map00910,map01120,map02020
20	COG,ENOG	NODE_991441_length_255_cov_1.475000_1_255_-	narH	Nitrate reductase beta subunit	6.1e-33	146.4	Nitrospirae	EC:1.7.5.1	9	P:GO:0019645; C:GO:0031235; P:GO:0042126; C:GO:0044799; F:GO:0008940; F:GO:0051538; F:GO:0051539; F:GO:0009055; P:GO:0006974	P:anaerobic electron transport chain; P:cellular response to DNA damage stimulus; F:electron transfer activity; P:nitrate metabolic process; C:intrinsic component of the cytoplasmic side of the plasma membrane; F:3 iron, 4 sulfur cluster binding; F:4 iron, 4 sulfur cluster binding; C:NarGHI complex; F:nitrate reductase activity	K00371	map00910,map01120,map02020
20	COG,ENOG	NODE_29_length_264258_cov_14.201826_61501_63024_+	narH	Nitrate reductase beta subunit	2.2e-306	1057.4	Nitrospirae	EC:1.7.5.1	9	P:GO:0019645; C:GO:0031235; P:GO:0042126; C:GO:0044799; F:GO:0008940; F:GO:0051538; F:GO:0051539; F:GO:0009055; P:GO:0006974	P:anaerobic electron transport chain; P:cellular response to DNA damage stimulus; F:electron transfer activity; P:nitrate metabolic process; C:intrinsic component of the cytoplasmic side of the plasma membrane; F:3 iron, 4 sulfur cluster binding; F:4 iron, 4 sulfur cluster binding; C:NarGHI complex; F:nitrate reductase activity	K00371	map00910,map01120,map02020
20	COG,ENOG	NODE_9673_length_2629_cov_5.020202_2266_2629_-	narH	Nitrate reductase beta subunit	1.2e-58	232.3	Nitrospirae	EC:1.7.5.1	9	P:GO:0019645; C:GO:0031235; P:GO:0042126; C:GO:0044799; F:GO:0008940; F:GO:0051538; F:GO:0051539; F:GO:0009055; P:GO:0006974	P:anaerobic electron transport chain; P:cellular response to DNA damage stimulus; F:electron transfer activity; P:nitrate metabolic process; C:intrinsic component of the cytoplasmic side of the plasma membrane; F:3 iron, 4 sulfur cluster binding; F:4 iron, 4 sulfur cluster binding; C:NarGHI complex; F:nitrate reductase activity	K00371	map00910,map01120,map02020
20	COG,ENOG	NODE_16827_length_1745_cov_3.698817_1191_1745_+	narH	Nitrate reductase beta subunit	1.2e-108	399.1	Nitrospirae	EC:1.7.5.1	9	P:GO:0019645; C:GO:0031235; P:GO:0042126; C:GO:0044799; F:GO:0008940; F:GO:0051538; F:GO:0051539; F:GO:0009055; P:GO:0006974	P:anaerobic electron transport chain; P:cellular response to DNA damage stimulus; F:electron transfer activity; P:nitrate metabolic process; C:intrinsic component of the cytoplasmic side of the plasma membrane; F:3 iron, 4 sulfur cluster binding; F:4 iron, 4 sulfur cluster binding; C:NarGHI complex; F:nitrate reductase activity	K00371	map00910,map01120,map02020
21	COG,ENOG	NODE_43024_length_963_cov_3.207048_1_963_+	narH	Nitrate reductase beta subunit	9.1e-186	656	Nitrospirae	EC:1.7.5.1	9	P:GO:0019645; C:GO:0031235; P:GO:0042126; C:GO:0044799; F:GO:0008940; F:GO:0051538; F:GO:0051539; F:GO:0009055; P:GO:0006974	P:anaerobic electron transport chain; P:cellular response to DNA damage stimulus; F:electron transfer activity; P:nitrate metabolic process; C:intrinsic component of the cytoplasmic side of the plasma membrane; F:3 iron, 4 sulfur cluster binding; F:4 iron, 4 sulfur cluster binding; C:NarGHI complex; F:nitrate reductase activity	K00371	map00910,map01120,map02020
21	COG,ENOG	NODE_79375_length_682_cov_2.779904_109_682_+	narH	Nitrate reductase beta subunit	1.6e-113	415.2	Nitrospirae	EC:1.7.5.1	9	P:GO:0019645; C:GO:0031235; P:GO:0042126; C:GO:0044799; F:GO:0008940; F:GO:0051538; F:GO:0051539; F:GO:0009055; P:GO:0006974	P:anaerobic electron transport chain; P:cellular response to DNA damage stimulus; F:electron transfer activity; P:nitrate metabolic process; C:intrinsic component of the cytoplasmic side of the plasma membrane; F:3 iron, 4 sulfur cluster binding; F:4 iron, 4 sulfur cluster binding; C:NarGHI complex; F:nitrate reductase activity	K00371	map00910,map01120,map02020
21	COG,ENOG	NODE_90627_length_634_cov_3.956822_1_634_+	narH	Nitrate reductase beta subunit	1.7e-121	441.8	Nitrospirae	EC:1.7.5.1	9	P:GO:0019645; C:GO:0031235; P:GO:0042126; C:GO:0044799; F:GO:0008940; F:GO:0051538; F:GO:0051539; F:GO:0009055; P:GO:0006974	P:anaerobic electron transport chain; P:cellular response to DNA damage stimulus; F:electron transfer activity; P:nitrate metabolic process; C:intrinsic component of the cytoplasmic side of the plasma membrane; F:3 iron, 4 sulfur cluster binding; F:4 iron, 4 sulfur cluster binding; C:NarGHI complex; F:nitrate reductase activity	K00371	map00910,map01120,map02020
21	COG,ENOG	NODE_408654_length_302_cov_1.497976_1_251_+	narH	Nitrate reductase beta subunit	5.3e-37	159.8	Nitrospirae	EC:1.7.5.1	9	P:GO:0019645; C:GO:0031235; P:GO:0042126; C:GO:0044799; F:GO:0008940; F:GO:0051538; F:GO:0051539; F:GO:0009055; P:GO:0006974	P:anaerobic electron transport chain; P:cellular response to DNA damage stimulus; F:electron transfer activity; P:nitrate metabolic process; C:intrinsic component of the cytoplasmic side of the plasma membrane; F:3 iron, 4 sulfur cluster binding; F:4 iron, 4 sulfur cluster binding; C:NarGHI complex; F:nitrate reductase activity	K00371	map00910,map01120,map02020
21	COG,ENOG	NODE_444276_length_289_cov_1.641026_1_289_+	narH	Nitrate reductase beta subunit	9.5e-38	162.5	Nitrospirae	EC:1.7.5.1	9	P:GO:0019645; C:GO:0031235; P:GO:0042126; C:GO:0044799; F:GO:0008940; F:GO:0051538; F:GO:0051539; F:GO:0009055; P:GO:0006974	P:anaerobic electron transport chain; P:cellular response to DNA damage stimulus; F:electron transfer activity; P:nitrate metabolic process; C:intrinsic component of the cytoplasmic side of the plasma membrane; F:3 iron, 4 sulfur cluster binding; F:4 iron, 4 sulfur cluster binding; C:NarGHI complex; F:nitrate reductase activity	K00371	map00910,map01120,map02020
21	COG,ENOG	NODE_487297_length_276_cov_1.696833_150_276_-	narH	Nitrate reductase beta subunit	3.5e-12	76.3	Nitrospirae	EC:1.7.5.1	9	P:GO:0019645; C:GO:0031235; P:GO:0042126; C:GO:0044799; F:GO:0008940; F:GO:0051538; F:GO:0051539; F:GO:0009055; P:GO:0006974	P:anaerobic electron transport chain; P:cellular response to DNA damage stimulus; F:electron transfer activity; P:nitrate metabolic process; C:intrinsic component of the cytoplasmic side of the plasma membrane; F:3 iron, 4 sulfur cluster binding; F:4 iron, 4 sulfur cluster binding; C:NarGHI complex; F:nitrate reductase activity	K00371	map00910,map01120,map02020
21	COG,ENOG	NODE_765901_length_243_cov_0.984043_1_243_-	narH	Nitrate reductase beta subunit	8.4e-27	125.6	Nitrospirae	EC:1.7.5.1	9	P:GO:0019645; C:GO:0031235; P:GO:0042126; C:GO:0044799; F:GO:0008940; F:GO:0051538; F:GO:0051539; F:GO:0009055; P:GO:0006974	P:anaerobic electron transport chain; P:cellular response to DNA damage stimulus; F:electron transfer activity; P:nitrate metabolic process; C:intrinsic component of the cytoplasmic side of the plasma membrane; F:3 iron, 4 sulfur cluster binding; F:4 iron, 4 sulfur cluster binding; C:NarGHI complex; F:nitrate reductase activity	K00371	map00910,map01120,map02020
21	COG,ENOG	NODE_861625_length_234_cov_0.893855_31_234_-	narH	Nitrate reductase beta subunit	4.2e-29	133.3	Nitrospirae	EC:1.7.5.1	9	P:GO:0019645; C:GO:0031235; P:GO:0042126; C:GO:0044799; F:GO:0008940; F:GO:0051538; F:GO:0051539; F:GO:0009055; P:GO:0006974	P:anaerobic electron transport chain; P:cellular response to DNA damage stimulus; F:electron transfer activity; P:nitrate metabolic process; C:intrinsic component of the cytoplasmic side of the plasma membrane; F:3 iron, 4 sulfur cluster binding; F:4 iron, 4 sulfur cluster binding; C:NarGHI complex; F:nitrate reductase activity	K00371	map00910,map01120,map02020
22	COG,ENOG	NODE_21264_length_1954_cov_5.036335_1_580_-	narH	Nitrate reductase beta subunit	7.1e-109	399.8	Nitrospirae	EC:1.7.5.1	9	P:GO:0019645; C:GO:0031235; P:GO:0042126; C:GO:0044799; F:GO:0008940; F:GO:0051538; F:GO:0051539; F:GO:0009055; P:GO:0006974	P:anaerobic electron transport chain; P:cellular response to DNA damage stimulus; F:electron transfer activity; P:nitrate metabolic process; C:intrinsic component of the cytoplasmic side of the plasma membrane; F:3 iron, 4 sulfur cluster binding; F:4 iron, 4 sulfur cluster binding; C:NarGHI complex; F:nitrate reductase activity	K00371	map00910,map01120,map02020
22	COG,ENOG	NODE_60947_length_1052_cov_5.991976_45_1052_-	narH	Nitrate reductase beta subunit	1e-176	625.9	Nitrospirae	EC:1.7.5.1	9	P:GO:0019645; C:GO:0031235; P:GO:0042126; C:GO:0044799; F:GO:0008940; F:GO:0051538; F:GO:0051539; F:GO:0009055; P:GO:0006974	P:anaerobic electron transport chain; P:cellular response to DNA damage stimulus; F:electron transfer activity; P:nitrate metabolic process; C:intrinsic component of the cytoplasmic side of the plasma membrane; F:3 iron, 4 sulfur cluster binding; F:4 iron, 4 sulfur cluster binding; C:NarGHI complex; F:nitrate reductase activity	K00371	map00910,map01120,map02020
22	COG,ENOG	NODE_682606_length_300_cov_1.171429_194_300_-	narH	Nitrate reductase beta subunit	0.77	37.4	Nitrospirae	EC:1.7.5.1	9	P:GO:0019645; C:GO:0031235; P:GO:0042126; C:GO:0044799; F:GO:0008940; F:GO:0051538; F:GO:0051539; F:GO:0009055; P:GO:0006974	P:anaerobic electron transport chain; P:cellular response to DNA damage stimulus; F:electron transfer activity; P:nitrate metabolic process; C:intrinsic component of the cytoplasmic side of the plasma membrane; F:3 iron, 4 sulfur cluster binding; F:4 iron, 4 sulfur cluster binding; C:NarGHI complex; F:nitrate reductase activity	K00371	map00910,map01120,map02020
22	COG,ENOG	NODE_713426_length_293_cov_1.126050_1_293_-	narH	Nitrate reductase beta subunit	8.1e-39	166	Nitrospirae	EC:1.7.5.1	9	P:GO:0019645; C:GO:0031235; P:GO:0042126; C:GO:0044799; F:GO:0008940; F:GO:0051538; F:GO:0051539; F:GO:0009055; P:GO:0006974	P:anaerobic electron transport chain; P:cellular response to DNA damage stimulus; F:electron transfer activity; P:nitrate metabolic process; C:intrinsic component of the cytoplasmic side of the plasma membrane; F:3 iron, 4 sulfur cluster binding; F:4 iron, 4 sulfur cluster binding; C:NarGHI complex; F:nitrate reductase activity	K00371	map00910,map01120,map02020
22	COG,ENOG	NODE_744532_length_286_cov_2.017316_1_286_+	narH	Nitrate reductase beta subunit	1.4e-42	178.3	Nitrospirae	EC:1.7.5.1	9	P:GO:0019645; C:GO:0031235; P:GO:0042126; C:GO:0044799; F:GO:0008940; F:GO:0051538; F:GO:0051539; F:GO:0009055; P:GO:0006974	P:anaerobic electron transport chain; P:cellular response to DNA damage stimulus; F:electron transfer activity; P:nitrate metabolic process; C:intrinsic component of the cytoplasmic side of the plasma membrane; F:3 iron, 4 sulfur cluster binding; F:4 iron, 4 sulfur cluster binding; C:NarGHI complex; F:nitrate reductase activity	K00371	map00910,map01120,map02020
22	COG,ENOG	NODE_821842_length_272_cov_0.884793_1_272_-	narH	Nitrate reductase beta subunit	4.1e-37	160.2	Nitrospirae	EC:1.7.5.1	9	P:GO:0019645; C:GO:0031235; P:GO:0042126; C:GO:0044799; F:GO:0008940; F:GO:0051538; F:GO:0051539; F:GO:0009055; P:GO:0006974	P:anaerobic electron transport chain; P:cellular response to DNA damage stimulus; F:electron transfer activity; P:nitrate metabolic process; C:intrinsic component of the cytoplasmic side of the plasma membrane; F:3 iron, 4 sulfur cluster binding; F:4 iron, 4 sulfur cluster binding; C:NarGHI complex; F:nitrate reductase activity	K00371	map00910,map01120,map02020
23	COG,ENOG	NODE_833436_length_269_cov_3.121495_1_269_-	narH	Nitrate reductase beta subunit	8.5e-40	169.1	Nitrospirae	EC:1.7.5.1	9	P:GO:0019645; C:GO:0031235; P:GO:0042126; C:GO:0044799; F:GO:0008940; F:GO:0051538; F:GO:0051539; F:GO:0009055; P:GO:0006974	P:anaerobic electron transport chain; P:cellular response to DNA damage stimulus; F:electron transfer activity; P:nitrate metabolic process; C:intrinsic component of the cytoplasmic side of the plasma membrane; F:3 iron, 4 sulfur cluster binding; F:4 iron, 4 sulfur cluster binding; C:NarGHI complex; F:nitrate reductase activity	K00371	map00910,map01120,map02020
23	COG,ENOG	NODE_835316_length_269_cov_1.742991_1_269_-	narH	Nitrate reductase beta subunit	2.6e-31	141	Nitrospirae	EC:1.7.5.1	9	P:GO:0019645; C:GO:0031235; P:GO:0042126; C:GO:0044799; F:GO:0008940; F:GO:0051538; F:GO:0051539; F:GO:0009055; P:GO:0006974	P:anaerobic electron transport chain; P:cellular response to DNA damage stimulus; F:electron transfer activity; P:nitrate metabolic process; C:intrinsic component of the cytoplasmic side of the plasma membrane; F:3 iron, 4 sulfur cluster binding; F:4 iron, 4 sulfur cluster binding; C:NarGHI complex; F:nitrate reductase activity	K00371	map00910,map01120,map02020
23	COG,ENOG	NODE_1038880_length_254_cov_0.959799_1_254_-	narH	Nitrate reductase beta subunit	3.3e-42	177.2	Nitrospirae	EC:1.7.5.1	9	P:GO:0019645; C:GO:0031235; P:GO:0042126; C:GO:0044799; F:GO:0008940; F:GO:0051538; F:GO:0051539; F:GO:0009055; P:GO:0006974	P:anaerobic electron transport chain; P:cellular response to DNA damage stimulus; F:electron transfer activity; P:nitrate metabolic process; C:intrinsic component of the cytoplasmic side of the plasma membrane; F:3 iron, 4 sulfur cluster binding; F:4 iron, 4 sulfur cluster binding; C:NarGHI complex; F:nitrate reductase activity	K00371	map00910,map01120,map02020
23	COG,ENOG	NODE_112133_length_802_cov_5.831325_1_305_-	narH	Nitrate reductase beta subunit	1.8e-58	231.5	Nitrospirae	EC:1.7.5.1	9	P:GO:0019645; C:GO:0031235; P:GO:0042126; C:GO:0044799; F:GO:0008940; F:GO:0051538; F:GO:0051539; F:GO:0009055; P:GO:0006974	P:anaerobic electron transport chain; P:cellular response to DNA damage stimulus; F:electron transfer activity; P:nitrate metabolic process; C:intrinsic component of the cytoplasmic side of the plasma membrane; F:3 iron, 4 sulfur cluster binding; F:4 iron, 4 sulfur cluster binding; C:NarGHI complex; F:nitrate reductase activity	K00371	map00910,map01120,map02020
23	COG,ENOG	NODE_153046_length_671_cov_2.551948_506_671_-	narH	Nitrate reductase beta subunit	7.3e-21	105.5	Nitrospirae	EC:1.7.5.1	9	P:GO:0019645; C:GO:0031235; P:GO:0042126; C:GO:0044799; F:GO:0008940; F:GO:0051538; F:GO:0051539; F:GO:0009055; P:GO:0006974	P:anaerobic electron transport chain; P:cellular response to DNA damage stimulus; F:electron transfer activity; P:nitrate metabolic process; C:intrinsic component of the cytoplasmic side of the plasma membrane; F:3 iron, 4 sulfur cluster binding; F:4 iron, 4 sulfur cluster binding; C:NarGHI complex; F:nitrate reductase activity	K00371	map00910,map01120,map02020
23	COG,ENOG	NODE_166757_length_640_cov_2.193162_1_640_-	narH	Nitrate reductase beta subunit	5.9e-117	426.8	Nitrospirae	EC:1.7.5.1	9	P:GO:0019645; C:GO:0031235; P:GO:0042126; C:GO:0044799; F:GO:0008940; F:GO:0051538; F:GO:0051539; F:GO:0009055; P:GO:0006974	P:anaerobic electron transport chain; P:cellular response to DNA damage stimulus; F:electron transfer activity; P:nitrate metabolic process; C:intrinsic component of the cytoplasmic side of the plasma membrane; F:3 iron, 4 sulfur cluster binding; F:4 iron, 4 sulfur cluster binding; C:NarGHI complex; F:nitrate reductase activity	K00371	map00910,map01120,map02020
24	COG,ENOG	NODE_255626_length_508_cov_3.183223_1_508_+	narH	Nitrate reductase beta subunit	3.8e-87	327.4	Nitrospirae	EC:1.7.5.1	9	P:GO:0019645; C:GO:0031235; P:GO:0042126; C:GO:0044799; F:GO:0008940; F:GO:0051538; F:GO:0051539; F:GO:0009055; P:GO:0006974	P:anaerobic electron transport chain; P:cellular response to DNA damage stimulus; F:electron transfer activity; P:nitrate metabolic process; C:intrinsic component of the cytoplasmic side of the plasma membrane; F:3 iron, 4 sulfur cluster binding; F:4 iron, 4 sulfur cluster binding; C:NarGHI complex; F:nitrate reductase activity	K00371	map00910,map01120,map02020
24	COG,ENOG	NODE_331067_length_445_cov_3.176923_1_323_+	narH	Nitrate reductase beta subunit	2.4e-50	204.5	Nitrospirae	EC:1.7.5.1	9	P:GO:0019645; C:GO:0031235; P:GO:0042126; C:GO:0044799; F:GO:0008940; F:GO:0051538; F:GO:0051539; F:GO:0009055; P:GO:0006974	P:anaerobic electron transport chain; P:cellular response to DNA damage stimulus; F:electron transfer activity; P:nitrate metabolic process; C:intrinsic component of the cytoplasmic side of the plasma membrane; F:3 iron, 4 sulfur cluster binding; F:4 iron, 4 sulfur cluster binding; C:NarGHI complex; F:nitrate reductase activity	K00371	map00910,map01120,map02020
24	COG,ENOG	NODE_531493_length_355_cov_0.946667_1_355_+	narH	Nitrate reductase beta subunit	4.2e-64	250.4	Nitrospirae	EC:1.7.5.1	9	P:GO:0019645; C:GO:0031235; P:GO:0042126; C:GO:0044799; F:GO:0008940; F:GO:0051538; F:GO:0051539; F:GO:0009055; P:GO:0006974	P:anaerobic electron transport chain; P:cellular response to DNA damage stimulus; F:electron transfer activity; P:nitrate metabolic process; C:intrinsic component of the cytoplasmic side of the plasma membrane; F:3 iron, 4 sulfur cluster binding; F:4 iron, 4 sulfur cluster binding; C:NarGHI complex; F:nitrate reductase activity	K00371	map00910,map01120,map02020
24	COG,ENOG	NODE_864866_length_278_cov_1.251121_203_278_-	narH	Nitrate reductase beta subunit	0.77	37.4	Nitrospirae	EC:1.7.5.1	9	P:GO:0019645; C:GO:0031235; P:GO:0042126; C:GO:0044799; F:GO:0008940; F:GO:0051538; F:GO:0051539; F:GO:0009055; P:GO:0006974	P:anaerobic electron transport chain; P:cellular response to DNA damage stimulus; F:electron transfer activity; P:nitrate metabolic process; C:intrinsic component of the cytoplasmic side of the plasma membrane; F:3 iron, 4 sulfur cluster binding; F:4 iron, 4 sulfur cluster binding; C:NarGHI complex; F:nitrate reductase activity	K00371	map00910,map01120,map02020
24	COG,ENOG	NODE_985237_length_264_cov_2.234450_1_264_+	narH	Nitrate reductase beta subunit	1.6e-39	168.3	Nitrospirae	EC:1.7.5.1	9	P:GO:0019645; C:GO:0031235; P:GO:0042126; C:GO:0044799; F:GO:0008940; F:GO:0051538; F:GO:0051539; F:GO:0009055; P:GO:0006974	P:anaerobic electron transport chain; P:cellular response to DNA damage stimulus; F:electron transfer activity; P:nitrate metabolic process; C:intrinsic component of the cytoplasmic side of the plasma membrane; F:3 iron, 4 sulfur cluster binding; F:4 iron, 4 sulfur cluster binding; C:NarGHI complex; F:nitrate reductase activity	K00371	map00910,map01120,map02020
24	COG,ENOG	NODE_990234_length_264_cov_1.004785_1_264_-	narH	Nitrate reductase beta subunit	7.1e-29	132.9	Nitrospirae	EC:1.7.5.1	9	P:GO:0019645; C:GO:0031235; P:GO:0042126; C:GO:0044799; F:GO:0008940; F:GO:0051538; F:GO:0051539; F:GO:0009055; P:GO:0006974	P:anaerobic electron transport chain; P:cellular response to DNA damage stimulus; F:electron transfer activity; P:nitrate metabolic process; C:intrinsic component of the cytoplasmic side of the plasma membrane; F:3 iron, 4 sulfur cluster binding; F:4 iron, 4 sulfur cluster binding; C:NarGHI complex; F:nitrate reductase activity	K00371	map00910,map01120,map02020
25	COG,ENOG	NODE_8329_length_3364_cov_11.536416_1827_3350_-	narH	Nitrate reductase beta subunit	0	1065.4	Nitrospirae	EC:1.7.5.1	9	P:GO:0019645; C:GO:0031235; P:GO:0042126; C:GO:0044799; F:GO:0008940; F:GO:0051538; F:GO:0051539; F:GO:0009055; P:GO:0006974	P:anaerobic electron transport chain; P:cellular response to DNA damage stimulus; F:electron transfer activity; P:nitrate metabolic process; C:intrinsic component of the cytoplasmic side of the plasma membrane; F:3 iron, 4 sulfur cluster binding; F:4 iron, 4 sulfur cluster binding; C:NarGHI complex; F:nitrate reductase activity	K00371	map00910,map01120,map02020
25	COG,ENOG	NODE_37495_length_1360_cov_2.104215_1_427_+	narH	Nitrate reductase beta subunit	4.1e-58	230.7	Nitrospirae	EC:1.7.5.1	9	P:GO:0019645; C:GO:0031235; P:GO:0042126; C:GO:0044799; F:GO:0008940; F:GO:0051538; F:GO:0051539; F:GO:0009055; P:GO:0006974	P:anaerobic electron transport chain; P:cellular response to DNA damage stimulus; F:electron transfer activity; P:nitrate metabolic process; C:intrinsic component of the cytoplasmic side of the plasma membrane; F:3 iron, 4 sulfur cluster binding; F:4 iron, 4 sulfur cluster binding; C:NarGHI complex; F:nitrate reductase activity	K00371	map00910,map01120,map02020
25	COG,ENOG	NODE_358957_length_391_cov_1.467262_1_391_+	narH	Nitrate reductase beta subunit	6.3e-46	189.9	Nitrospirae	EC:1.7.5.1	9	P:GO:0019645; C:GO:0031235; P:GO:0042126; C:GO:0044799; F:GO:0008940; F:GO:0051538; F:GO:0051539; F:GO:0009055; P:GO:0006974	P:anaerobic electron transport chain; P:cellular response to DNA damage stimulus; F:electron transfer activity; P:nitrate metabolic process; C:intrinsic component of the cytoplasmic side of the plasma membrane; F:3 iron, 4 sulfur cluster binding; F:4 iron, 4 sulfur cluster binding; C:NarGHI complex; F:nitrate reductase activity	K00371	map00910,map01120,map02020
25	COG,ENOG	NODE_364365_length_388_cov_1.711712_89_388_-	narH	Nitrate reductase beta subunit	7.2e-49	199.5	Nitrospirae	EC:1.7.5.1	9	P:GO:0019645; C:GO:0031235; P:GO:0042126; C:GO:0044799; F:GO:0008940; F:GO:0051538; F:GO:0051539; F:GO:0009055; P:GO:0006974	P:anaerobic electron transport chain; P:cellular response to DNA damage stimulus; F:electron transfer activity; P:nitrate metabolic process; C:intrinsic component of the cytoplasmic side of the plasma membrane; F:3 iron, 4 sulfur cluster binding; F:4 iron, 4 sulfur cluster binding; C:NarGHI complex; F:nitrate reductase activity	K00371	map00910,map01120,map02020
25	COG,ENOG	NODE_530863_length_323_cov_2.593284_1_323_+	narH	Nitrate reductase beta subunit	5.5e-57	226.5	Nitrospirae	EC:1.7.5.1	9	P:GO:0019645; C:GO:0031235; P:GO:0042126; C:GO:0044799; F:GO:0008940; F:GO:0051538; F:GO:0051539; F:GO:0009055; P:GO:0006974	P:anaerobic electron transport chain; P:cellular response to DNA damage stimulus; F:electron transfer activity; P:nitrate metabolic process; C:intrinsic component of the cytoplasmic side of the plasma membrane; F:3 iron, 4 sulfur cluster binding; F:4 iron, 4 sulfur cluster binding; C:NarGHI complex; F:nitrate reductase activity	K00371	map00910,map01120,map02020
25	COG,ENOG	NODE_608928_length_301_cov_4.556911_1_301_+	narH	Nitrate reductase beta subunit	1.5e-43	181.8	Nitrospirae	EC:1.7.5.1	9	P:GO:0019645; C:GO:0031235; P:GO:0042126; C:GO:0044799; F:GO:0008940; F:GO:0051538; F:GO:0051539; F:GO:0009055; P:GO:0006974	P:anaerobic electron transport chain; P:cellular response to DNA damage stimulus; F:electron transfer activity; P:nitrate metabolic process; C:intrinsic component of the cytoplasmic side of the plasma membrane; F:3 iron, 4 sulfur cluster binding; F:4 iron, 4 sulfur cluster binding; C:NarGHI complex; F:nitrate reductase activity	K00371	map00910,map01120,map02020
26	COG,ENOG	NODE_643683_length_293_cov_1.365546_1_293_-	narH	Nitrate reductase beta subunit	1.3e-50	205.3	Nitrospirae	EC:1.7.5.1	9	P:GO:0019645; C:GO:0031235; P:GO:0042126; C:GO:0044799; F:GO:0008940; F:GO:0051538; F:GO:0051539; F:GO:0009055; P:GO:0006974	P:anaerobic electron transport chain; P:cellular response to DNA damage stimulus; F:electron transfer activity; P:nitrate metabolic process; C:intrinsic component of the cytoplasmic side of the plasma membrane; F:3 iron, 4 sulfur cluster binding; F:4 iron, 4 sulfur cluster binding; C:NarGHI complex; F:nitrate reductase activity	K00371	map00910,map01120,map02020
26	COG,ENOG	NODE_654851_length_290_cov_2.059574_1_290_+	narH	Nitrate reductase beta subunit	1.2e-51	208.8	Nitrospirae	EC:1.7.5.1	9	P:GO:0019645; C:GO:0031235; P:GO:0042126; C:GO:0044799; F:GO:0008940; F:GO:0051538; F:GO:0051539; F:GO:0009055; P:GO:0006974	P:anaerobic electron transport chain; P:cellular response to DNA damage stimulus; F:electron transfer activity; P:nitrate metabolic process; C:intrinsic component of the cytoplasmic side of the plasma membrane; F:3 iron, 4 sulfur cluster binding; F:4 iron, 4 sulfur cluster binding; C:NarGHI complex; F:nitrate reductase activity	K00371	map00910,map01120,map02020
26	COG,ENOG	NODE_726869_length_275_cov_2.086364_1_275_-	narH	Nitrate reductase beta subunit	3.1e-38	164.1	Nitrospirae	EC:1.7.5.1	9	P:GO:0019645; C:GO:0031235; P:GO:0042126; C:GO:0044799; F:GO:0008940; F:GO:0051538; F:GO:0051539; F:GO:0009055; P:GO:0006974	P:anaerobic electron transport chain; P:cellular response to DNA damage stimulus; F:electron transfer activity; P:nitrate metabolic process; C:intrinsic component of the cytoplasmic side of the plasma membrane; F:3 iron, 4 sulfur cluster binding; F:4 iron, 4 sulfur cluster binding; C:NarGHI complex; F:nitrate reductase activity	K00371	map00910,map01120,map02020
26	COG,ENOG	NODE_877326_length_258_cov_1.891626_1_258_-	narH	Nitrate reductase beta subunit	1.1e-31	142.1	Nitrospirae	EC:1.7.5.1	9	P:GO:0019645; C:GO:0031235; P:GO:0042126; C:GO:0044799; F:GO:0008940; F:GO:0051538; F:GO:0051539; F:GO:0009055; P:GO:0006974	P:anaerobic electron transport chain; P:cellular response to DNA damage stimulus; F:electron transfer activity; P:nitrate metabolic process; C:intrinsic component of the cytoplasmic side of the plasma membrane; F:3 iron, 4 sulfur cluster binding; F:4 iron, 4 sulfur cluster binding; C:NarGHI complex; F:nitrate reductase activity	K00371	map00910,map01120,map02020
26	COG,ENOG	NODE_1405_length_12336_cov_7.050566_11498_12336_-	narH	Nitrate reductase beta subunit	3.1e-134	484.6	Nitrospirae	EC:1.7.5.1	9	P:GO:0019645; C:GO:0031235; P:GO:0042126; C:GO:0044799; F:GO:0008940; F:GO:0051538; F:GO:0051539; F:GO:0009055; P:GO:0006974	P:anaerobic electron transport chain; P:cellular response to DNA damage stimulus; F:electron transfer activity; P:nitrate metabolic process; C:intrinsic component of the cytoplasmic side of the plasma membrane; F:3 iron, 4 sulfur cluster binding; F:4 iron, 4 sulfur cluster binding; C:NarGHI complex; F:nitrate reductase activity	K00371	map00910,map01120,map02020
26	COG,ENOG	NODE_6528_length_5087_cov_5.353537_1_565_+	narH	Nitrate reductase beta subunit	2.3e-88	331.6	Nitrospirae	EC:1.7.5.1	9	P:GO:0019645; C:GO:0031235; P:GO:0042126; C:GO:0044799; F:GO:0008940; F:GO:0051538; F:GO:0051539; F:GO:0009055; P:GO:0006974	P:anaerobic electron transport chain; P:cellular response to DNA damage stimulus; F:electron transfer activity; P:nitrate metabolic process; C:intrinsic component of the cytoplasmic side of the plasma membrane; F:3 iron, 4 sulfur cluster binding; F:4 iron, 4 sulfur cluster binding; C:NarGHI complex; F:nitrate reductase activity	K00371	map00910,map01120,map02020
27	COG,ENOG	NODE_8567_length_4355_cov_5.432326_1_1305_-	narH	Nitrate reductase beta subunit	1.5e-244	851.7	Nitrospirae	EC:1.7.5.1	9	P:GO:0019645; C:GO:0031235; P:GO:0042126; C:GO:0044799; F:GO:0008940; F:GO:0051538; F:GO:0051539; F:GO:0009055; P:GO:0006974	P:anaerobic electron transport chain; P:cellular response to DNA damage stimulus; F:electron transfer activity; P:nitrate metabolic process; C:intrinsic component of the cytoplasmic side of the plasma membrane; F:3 iron, 4 sulfur cluster binding; F:4 iron, 4 sulfur cluster binding; C:NarGHI complex; F:nitrate reductase activity	K00371	map00910,map01120,map02020
27	COG,ENOG	NODE_262532_length_579_cov_2.847328_1_154_+	narH	Nitrate reductase beta subunit	7.7e-12	75.1	Nitrospirae	EC:1.7.5.1	9	P:GO:0019645; C:GO:0031235; P:GO:0042126; C:GO:0044799; F:GO:0008940; F:GO:0051538; F:GO:0051539; F:GO:0009055; P:GO:0006974	P:anaerobic electron transport chain; P:cellular response to DNA damage stimulus; F:electron transfer activity; P:nitrate metabolic process; C:intrinsic component of the cytoplasmic side of the plasma membrane; F:3 iron, 4 sulfur cluster binding; F:4 iron, 4 sulfur cluster binding; C:NarGHI complex; F:nitrate reductase activity	K00371	map00910,map01120,map02020
27	COG,ENOG	NODE_280627_length_558_cov_1.691849_1_558_-	narH	Nitrate reductase beta subunit	6.6e-88	330.1	Nitrospirae	EC:1.7.5.1	9	P:GO:0019645; C:GO:0031235; P:GO:0042126; C:GO:0044799; F:GO:0008940; F:GO:0051538; F:GO:0051539; F:GO:0009055; P:GO:0006974	P:anaerobic electron transport chain; P:cellular response to DNA damage stimulus; F:electron transfer activity; P:nitrate metabolic process; C:intrinsic component of the cytoplasmic side of the plasma membrane; F:3 iron, 4 sulfur cluster binding; F:4 iron, 4 sulfur cluster binding; C:NarGHI complex; F:nitrate reductase activity	K00371	map00910,map01120,map02020
27	COG,ENOG	NODE_285777_length_552_cov_1.913481_149_552_-	narH	Nitrate reductase beta subunit	3.6e-59	234.2	Nitrospirae	EC:1.7.5.1	9	P:GO:0019645; C:GO:0031235; P:GO:0042126; C:GO:0044799; F:GO:0008940; F:GO:0051538; F:GO:0051539; F:GO:0009055; P:GO:0006974	P:anaerobic electron transport chain; P:cellular response to DNA damage stimulus; F:electron transfer activity; P:nitrate metabolic process; C:intrinsic component of the cytoplasmic side of the plasma membrane; F:3 iron, 4 sulfur cluster binding; F:4 iron, 4 sulfur cluster binding; C:NarGHI complex; F:nitrate reductase activity	K00371	map00910,map01120,map02020
27	COG,ENOG	NODE_306482_length_530_cov_2.366316_1_530_-	narH	Nitrate reductase beta subunit	2.7e-91	341.3	Nitrospirae	EC:1.7.5.1	9	P:GO:0019645; C:GO:0031235; P:GO:0042126; C:GO:0044799; F:GO:0008940; F:GO:0051538; F:GO:0051539; F:GO:0009055; P:GO:0006974	P:anaerobic electron transport chain; P:cellular response to DNA damage stimulus; F:electron transfer activity; P:nitrate metabolic process; C:intrinsic component of the cytoplasmic side of the plasma membrane; F:3 iron, 4 sulfur cluster binding; F:4 iron, 4 sulfur cluster binding; C:NarGHI complex; F:nitrate reductase activity	K00371	map00910,map01120,map02020
27	COG,ENOG	NODE_341753_length_499_cov_1.477477_355_499_-	narH	Nitrate reductase beta subunit	1e-11	74.7	Nitrospirae	EC:1.7.5.1	9	P:GO:0019645; C:GO:0031235; P:GO:0042126; C:GO:0044799; F:GO:0008940; F:GO:0051538; F:GO:0051539; F:GO:0009055; P:GO:0006974	P:anaerobic electron transport chain; P:cellular response to DNA damage stimulus; F:electron transfer activity; P:nitrate metabolic process; C:intrinsic component of the cytoplasmic side of the plasma membrane; F:3 iron, 4 sulfur cluster binding; F:4 iron, 4 sulfur cluster binding; C:NarGHI complex; F:nitrate reductase activity	K00371	map00910,map01120,map02020
27	COG,ENOG	NODE_620603_length_360_cov_1.957377_1_360_+	narH	Nitrate reductase beta subunit	8.1e-47	193	Nitrospirae	EC:1.7.5.1	9	P:GO:0019645; C:GO:0031235; P:GO:0042126; C:GO:0044799; F:GO:0008940; F:GO:0051538; F:GO:0051539; F:GO:0009055; P:GO:0006974	P:anaerobic electron transport chain; P:cellular response to DNA damage stimulus; F:electron transfer activity; P:nitrate metabolic process; C:intrinsic component of the cytoplasmic side of the plasma membrane; F:3 iron, 4 sulfur cluster binding; F:4 iron, 4 sulfur cluster binding; C:NarGHI complex; F:nitrate reductase activity	K00371	map00910,map01120,map02020
28	COG,ENOG	NODE_787183_length_317_cov_1.828244_1_317_-	narH	Nitrate reductase beta subunit	4.4e-46	190.3	Nitrospirae	EC:1.7.5.1	9	P:GO:0019645; C:GO:0031235; P:GO:0042126; C:GO:0044799; F:GO:0008940; F:GO:0051538; F:GO:0051539; F:GO:0009055; P:GO:0006974	P:anaerobic electron transport chain; P:cellular response to DNA damage stimulus; F:electron transfer activity; P:nitrate metabolic process; C:intrinsic component of the cytoplasmic side of the plasma membrane; F:3 iron, 4 sulfur cluster binding; F:4 iron, 4 sulfur cluster binding; C:NarGHI complex; F:nitrate reductase activity	K00371	map00910,map01120,map02020
28	COG,ENOG	NODE_999245_length_276_cov_1.823529_1_276_+	narH	Nitrate reductase beta subunit	3.5e-33	147.1	Nitrospirae	EC:1.7.5.1	9	P:GO:0019645; C:GO:0031235; P:GO:0042126; C:GO:0044799; F:GO:0008940; F:GO:0051538; F:GO:0051539; F:GO:0009055; P:GO:0006974	P:anaerobic electron transport chain; P:cellular response to DNA damage stimulus; F:electron transfer activity; P:nitrate metabolic process; C:intrinsic component of the cytoplasmic side of the plasma membrane; F:3 iron, 4 sulfur cluster binding; F:4 iron, 4 sulfur cluster binding; C:NarGHI complex; F:nitrate reductase activity	K00371	map00910,map01120,map02020
28	COG,ENOG	NODE_1053907_length_268_cov_1.553991_1_268_-	narH	Nitrate reductase beta subunit	1.5e-45	188.3	Nitrospirae	EC:1.7.5.1	9	P:GO:0019645; C:GO:0031235; P:GO:0042126; C:GO:0044799; F:GO:0008940; F:GO:0051538; F:GO:0051539; F:GO:0009055; P:GO:0006974	P:anaerobic electron transport chain; P:cellular response to DNA damage stimulus; F:electron transfer activity; P:nitrate metabolic process; C:intrinsic component of the cytoplasmic side of the plasma membrane; F:3 iron, 4 sulfur cluster binding; F:4 iron, 4 sulfur cluster binding; C:NarGHI complex; F:nitrate reductase activity	K00371	map00910,map01120,map02020
28	COG,ENOG	NODE_1075035_length_267_cov_0.900943_1_267_-	narH	Nitrate reductase beta subunit	1.6e-33	148.3	Nitrospirae	EC:1.7.5.1	9	P:GO:0019645; C:GO:0031235; P:GO:0042126; C:GO:0044799; F:GO:0008940; F:GO:0051538; F:GO:0051539; F:GO:0009055; P:GO:0006974	P:anaerobic electron transport chain; P:cellular response to DNA damage stimulus; F:electron transfer activity; P:nitrate metabolic process; C:intrinsic component of the cytoplasmic side of the plasma membrane; F:3 iron, 4 sulfur cluster binding; F:4 iron, 4 sulfur cluster binding; C:NarGHI complex; F:nitrate reductase activity	K00371	map00910,map01120,map02020
28	COG,ENOG	NODE_1356182_length_248_cov_1.492228_1_248_+	narH	Nitrate reductase beta subunit	7.5e-30	136	Nitrospirae	EC:1.7.5.1	0			K00371	map00910,map01120,map02020
28	COG,ENOG	NODE_1403665_length_245_cov_1.500000_142_245_+	narH	Nitrate reductase beta subunit	6.4e-13	78.6	Nitrospirae	EC:1.7.5.1	9	P:GO:0019645; C:GO:0031235; P:GO:0042126; C:GO:0044799; F:GO:0008940; F:GO:0051538; F:GO:0051539; F:GO:0009055; P:GO:0006974	P:anaerobic electron transport chain; P:cellular response to DNA damage stimulus; F:electron transfer activity; P:nitrate metabolic process; C:intrinsic component of the cytoplasmic side of the plasma membrane; F:3 iron, 4 sulfur cluster binding; F:4 iron, 4 sulfur cluster binding; C:NarGHI complex; F:nitrate reductase activity	K00371	map00910,map01120,map02020
28	COG,ENOG	NODE_1523093_length_238_cov_1.284153_1_238_+	narH	Nitrate reductase beta subunit	3.3e-30	137.1	Nitrospirae	EC:1.7.5.1	9	P:GO:0019645; C:GO:0031235; P:GO:0042126; C:GO:0044799; F:GO:0008940; F:GO:0051538; F:GO:0051539; F:GO:0009055; P:GO:0006974	P:anaerobic electron transport chain; P:cellular response to DNA damage stimulus; F:electron transfer activity; P:nitrate metabolic process; C:intrinsic component of the cytoplasmic side of the plasma membrane; F:3 iron, 4 sulfur cluster binding; F:4 iron, 4 sulfur cluster binding; C:NarGHI complex; F:nitrate reductase activity	K00371	map00910,map01120,map02020
29	COG,ENOG	NODE_1550149_length_237_cov_1.038462_1_237_+	narH	Nitrate reductase beta subunit	1.9e-25	121.3	Nitrospirae	EC:1.7.5.1	9	P:GO:0019645; C:GO:0031235; P:GO:0042126; C:GO:0044799; F:GO:0008940; F:GO:0051538; F:GO:0051539; F:GO:0009055; P:GO:0006974	P:anaerobic electron transport chain; P:cellular response to DNA damage stimulus; F:electron transfer activity; P:nitrate metabolic process; C:intrinsic component of the cytoplasmic side of the plasma membrane; F:3 iron, 4 sulfur cluster binding; F:4 iron, 4 sulfur cluster binding; C:NarGHI complex; F:nitrate reductase activity	K00371	map00910,map01120,map02020
29	COG,ENOG	NODE_1607565_length_233_cov_1.078652_1_233_-	narH	Nitrate reductase beta subunit	1.2e-32	145.2	Nitrospirae	EC:1.7.5.1	9	P:GO:0019645; C:GO:0031235; P:GO:0042126; C:GO:0044799; F:GO:0008940; F:GO:0051538; F:GO:0051539; F:GO:0009055; P:GO:0006974	P:anaerobic electron transport chain; P:cellular response to DNA damage stimulus; F:electron transfer activity; P:nitrate metabolic process; C:intrinsic component of the cytoplasmic side of the plasma membrane; F:3 iron, 4 sulfur cluster binding; F:4 iron, 4 sulfur cluster binding; C:NarGHI complex; F:nitrate reductase activity	K00371	map00910,map01120,map02020
29	COG,ENOG	NODE_1707748_length_227_cov_1.116279_1_227_-	narH	Nitrate reductase beta subunit	4.2e-30	136.7	Nitrospirae	EC:1.7.5.1	9	P:GO:0019645; C:GO:0031235; P:GO:0042126; C:GO:0044799; F:GO:0008940; F:GO:0051538; F:GO:0051539; F:GO:0009055; P:GO:0006974	P:anaerobic electron transport chain; P:cellular response to DNA damage stimulus; F:electron transfer activity; P:nitrate metabolic process; C:intrinsic component of the cytoplasmic side of the plasma membrane; F:3 iron, 4 sulfur cluster binding; F:4 iron, 4 sulfur cluster binding; C:NarGHI complex; F:nitrate reductase activity	K00371	map00910,map01120,map02020
29	COG,ENOG	NODE_1724703_length_226_cov_1.122807_1_226_-	narH	Nitrate reductase beta subunit	5.8e-27	126.3	Nitrospirae	EC:1.7.5.1	9	P:GO:0019645; C:GO:0031235; P:GO:0042126; C:GO:0044799; F:GO:0008940; F:GO:0051538; F:GO:0051539; F:GO:0009055; P:GO:0006974	P:anaerobic electron transport chain; P:cellular response to DNA damage stimulus; F:electron transfer activity; P:nitrate metabolic process; C:intrinsic component of the cytoplasmic side of the plasma membrane; F:3 iron, 4 sulfur cluster binding; F:4 iron, 4 sulfur cluster binding; C:NarGHI complex; F:nitrate reductase activity	K00371	map00910,map01120,map02020
29	COG,ENOG	NODE_1747202_length_225_cov_1.117647_1_225_+	narH	Nitrate reductase beta subunit	2.4e-35	154.1	Nitrospirae	EC:1.7.5.1	9	P:GO:0019645; C:GO:0031235; P:GO:0042126; C:GO:0044799; F:GO:0008940; F:GO:0051538; F:GO:0051539; F:GO:0009055; P:GO:0006974	P:anaerobic electron transport chain; P:cellular response to DNA damage stimulus; F:electron transfer activity; P:nitrate metabolic process; C:intrinsic component of the cytoplasmic side of the plasma membrane; F:3 iron, 4 sulfur cluster binding; F:4 iron, 4 sulfur cluster binding; C:NarGHI complex; F:nitrate reductase activity	K00371	map00910,map01120,map02020
29	COG,ENOG	NODE_1984148_length_210_cov_1.006452_1_210_-	narH	Nitrate reductase beta subunit	8.6e-30	135.6	Nitrospirae	EC:1.7.5.1	9	P:GO:0019645; C:GO:0031235; P:GO:0042126; C:GO:0044799; F:GO:0008940; F:GO:0051538; F:GO:0051539; F:GO:0009055; P:GO:0006974	P:anaerobic electron transport chain; P:cellular response to DNA damage stimulus; F:electron transfer activity; P:nitrate metabolic process; C:intrinsic component of the cytoplasmic side of the plasma membrane; F:3 iron, 4 sulfur cluster binding; F:4 iron, 4 sulfur cluster binding; C:NarGHI complex; F:nitrate reductase activity	K00371	map00910,map01120,map02020
29	COG,ENOG	NODE_64102_length_1166_cov_3.540054_164_1166_-	narH	Nitrate reductase beta subunit	2.8e-177	627.9	Nitrospirae	EC:1.7.5.1	9	P:GO:0019645; C:GO:0031235; P:GO:0042126; C:GO:0044799; F:GO:0008940; F:GO:0051538; F:GO:0051539; F:GO:0009055; P:GO:0006974	P:anaerobic electron transport chain; P:cellular response to DNA damage stimulus; F:electron transfer activity; P:nitrate metabolic process; C:intrinsic component of the cytoplasmic side of the plasma membrane; F:3 iron, 4 sulfur cluster binding; F:4 iron, 4 sulfur cluster binding; C:NarGHI complex; F:nitrate reductase activity	K00371	map00910,map01120,map02020
30	COG,ENOG	NODE_860677_length_288_cov_1.635193_1_288_-	narH	Nitrate reductase beta subunit	1.2e-37	162.2	Nitrospirae	EC:1.7.5.1	9	P:GO:0019645; C:GO:0031235; P:GO:0042126; C:GO:0044799; F:GO:0008940; F:GO:0051538; F:GO:0051539; F:GO:0009055; P:GO:0006974	P:anaerobic electron transport chain; P:cellular response to DNA damage stimulus; F:electron transfer activity; P:nitrate metabolic process; C:intrinsic component of the cytoplasmic side of the plasma membrane; F:3 iron, 4 sulfur cluster binding; F:4 iron, 4 sulfur cluster binding; C:NarGHI complex; F:nitrate reductase activity	K00371	map00910,map01120,map02020
30	COG,ENOG	NODE_13826_length_4210_cov_4.748736_2436_3944_-	narH	Nitrate reductase beta subunit	1.4e-281	974.9	Comamonadaceae	EC:1.7.5.1	9	P:GO:0019645; C:GO:0031235; P:GO:0042126; C:GO:0044799; F:GO:0008940; F:GO:0051538; F:GO:0051539; F:GO:0009055; P:GO:0006974	P:anaerobic electron transport chain; P:cellular response to DNA damage stimulus; F:electron transfer activity; P:nitrate metabolic process; C:intrinsic component of the cytoplasmic side of the plasma membrane; F:3 iron, 4 sulfur cluster binding; F:4 iron, 4 sulfur cluster binding; C:NarGHI complex; F:nitrate reductase activity	K00371	map00910,map01120,map02020
30	COG,ENOG	NODE_152274_length_886_cov_3.049338_593_886_-	narH	Nitrate reductase beta subunit	1.5e-46	191.8	Comamonadaceae	EC:1.7.5.1	9	P:GO:0019645; C:GO:0031235; P:GO:0042126; C:GO:0044799; F:GO:0008940; F:GO:0051538; F:GO:0051539; F:GO:0009055; P:GO:0006974	P:anaerobic electron transport chain; P:cellular response to DNA damage stimulus; F:electron transfer activity; P:nitrate metabolic process; C:intrinsic component of the cytoplasmic side of the plasma membrane; F:3 iron, 4 sulfur cluster binding; F:4 iron, 4 sulfur cluster binding; C:NarGHI complex; F:nitrate reductase activity	K00371	map00910,map01120,map02020
30	COG,ENOG	NODE_364972_length_541_cov_4.843621_1_527_+	narH	Nitrate reductase beta subunit	6.6e-98	363.2	Comamonadaceae	EC:1.7.5.1	9	P:GO:0019645; C:GO:0031235; P:GO:0042126; C:GO:0044799; F:GO:0008940; F:GO:0051538; F:GO:0051539; F:GO:0009055; P:GO:0006974	P:anaerobic electron transport chain; P:cellular response to DNA damage stimulus; F:electron transfer activity; P:nitrate metabolic process; C:intrinsic component of the cytoplasmic side of the plasma membrane; F:3 iron, 4 sulfur cluster binding; F:4 iron, 4 sulfur cluster binding; C:NarGHI complex; F:nitrate reductase activity	K00371	map00910,map01120,map02020
30	COG,ENOG	NODE_605194_length_416_cov_4.185596_1_416_-	narH	Nitrate reductase beta subunit	2.7e-70	271.2	Comamonadaceae	EC:1.7.5.1	9	P:GO:0019645; C:GO:0031235; P:GO:0042126; C:GO:0044799; F:GO:0008940; F:GO:0051538; F:GO:0051539; F:GO:0009055; P:GO:0006974	P:anaerobic electron transport chain; P:cellular response to DNA damage stimulus; F:electron transfer activity; P:nitrate metabolic process; C:intrinsic component of the cytoplasmic side of the plasma membrane; F:3 iron, 4 sulfur cluster binding; F:4 iron, 4 sulfur cluster binding; C:NarGHI complex; F:nitrate reductase activity	K00371	map00910,map01120,map02020
30	COG,ENOG	NODE_609939_length_415_cov_1.647222_1_415_-	narH	Nitrate reductase beta subunit	2.1e-70	271.6	Comamonadaceae	EC:1.7.5.1	9	P:GO:0019645; C:GO:0031235; P:GO:0042126; C:GO:0044799; F:GO:0008940; F:GO:0051538; F:GO:0051539; F:GO:0009055; P:GO:0006974	P:anaerobic electron transport chain; P:cellular response to DNA damage stimulus; F:electron transfer activity; P:nitrate metabolic process; C:intrinsic component of the cytoplasmic side of the plasma membrane; F:3 iron, 4 sulfur cluster binding; F:4 iron, 4 sulfur cluster binding; C:NarGHI complex; F:nitrate reductase activity	K00371	map00910,map01120,map02020
30	COG,ENOG	NODE_813792_length_360_cov_4.872131_1_360_+	narH	Nitrate reductase beta subunit	2.8e-63	247.7	Comamonadaceae	EC:1.7.5.1	9	P:GO:0019645; C:GO:0031235; P:GO:0042126; C:GO:0044799; F:GO:0008940; F:GO:0051538; F:GO:0051539; F:GO:0009055; P:GO:0006974	P:anaerobic electron transport chain; P:cellular response to DNA damage stimulus; F:electron transfer activity; P:nitrate metabolic process; C:intrinsic component of the cytoplasmic side of the plasma membrane; F:3 iron, 4 sulfur cluster binding; F:4 iron, 4 sulfur cluster binding; C:NarGHI complex; F:nitrate reductase activity	K00371	map00910,map01120,map02020

## Sheet: Nitrospirae hao
Sample	Type	Query ID	Gene Name	EggNOG Description	E-Value	Bit-Score	Best Tax-Level	EC Codes	#GO	GOs	GO Names	KEGG KO	KEGG Pathway
2	COG,ENOG	NODE_953160_length_273_cov_1.004587_1_273_+	hao	Seven times multi-haem cytochrome CxxCH	1.5e-35	154.8	Nitrospirae	EC:1.7.2.6	3	P:GO:0019331; C:GO:0042597; F:GO:0047991	P:anaerobic respiration, using ammonium as electron donor; F:hydroxylamine oxidase activity; C:periplasmic space	K10535	map00910,map01120
3	COG,ENOG	NODE_876652_length_273_cov_1.266055_1_273_-	hao	Seven times multi-haem cytochrome CxxCH	1.7e-37	161.4	Nitrospirae	EC:1.7.2.6	3	P:GO:0019331; C:GO:0042597; F:GO:0047991	P:anaerobic respiration, using ammonium as electron donor; F:hydroxylamine oxidase activity; C:periplasmic space	K10535	map00910,map01120
3	COG,ENOG	NODE_953249_length_264_cov_1.578947_1_264_-	hao	Seven times multi-haem cytochrome CxxCH	2.6e-32	144.1	Nitrospirae	EC:1.7.2.6	3	P:GO:0019331; C:GO:0042597; F:GO:0047991	P:anaerobic respiration, using ammonium as electron donor; F:hydroxylamine oxidase activity; C:periplasmic space	K10535	map00910,map01120
7	COG	NODE_324966_length_423_cov_1.442935_1_423_-	hao	Cytochrome c	7e-13	80.5	Nitrospirae	EC:1.7.2.6	0			K10535	map00910,map01120
9	COG,ENOG	NODE_1084847_length_264_cov_0.913876_1_222_-	hao	Seven times multi-haem cytochrome CxxCH	5.5e-09	66.6	Nitrospirae	EC:1.7.2.6	3	P:GO:0019331; C:GO:0042597; F:GO:0047991	P:anaerobic respiration, using ammonium as electron donor; F:hydroxylamine oxidase activity; C:periplasmic space	K10535	map00910,map01120
10	COG	NODE_551447_length_365_cov_0.874194_1_365_+	hao	Cytochrome c	1.5e-18	99	Nitrospirae	EC:1.7.2.6	0			K10535	map00910,map01120
17	COG	NODE_178192_length_583_cov_1.104167_1_583_-	hao	Cytochrome c	2.7e-17	95.5	Nitrospirae	EC:1.7.2.6	0			K10535	map00910,map01120
18	COG,ENOG	NODE_549164_length_335_cov_1.364286_1_335_-	hao	Seven times multi-haem cytochrome CxxCH	1.2e-42	178.7	Nitrospirae	EC:1.7.2.6	3	P:GO:0019331; C:GO:0042597; F:GO:0047991	P:anaerobic respiration, using ammonium as electron donor; F:hydroxylamine oxidase activity; C:periplasmic space	K10535	map00910,map01120
24	COG,ENOG	NODE_978168_length_265_cov_0.914286_1_203_-	hao	Seven times multi-haem cytochrome CxxCH	1.9e-05	54.7	Nitrospirae	EC:1.7.2.6	3	P:GO:0019331; C:GO:0042597; F:GO:0047991	P:anaerobic respiration, using ammonium as electron donor; F:hydroxylamine oxidase activity; C:periplasmic space	K10535	map00910,map01120
26	COG,ENOG	NODE_1009279_length_263_cov_0.923077_1_263_+	hao	anaerobic respiration	6.8e-33	146	Nitrospirae	EC:1.7.2.6	3	P:GO:0019331; C:GO:0042597; F:GO:0047991	P:anaerobic respiration, using ammonium as electron donor; F:hydroxylamine oxidase activity; C:periplasmic space	K10535	map00910,map01120
29	COG,ENOG	NODE_417247_length_363_cov_2.266234_1_363_-	hao	Cytochrome c554 and c-prime	1.4e-06	58.9	Nitrospirae	EC:1.7.2.6	0			K10535	map00910,map01120
30	COG,ENOG	NODE_368513_length_445_cov_1.041026_1_445_-	hao	Seven times multi-haem cytochrome CxxCH	1.7e-55	221.9	Nitrospirae	EC:1.7.2.6	3	P:GO:0019331; C:GO:0042597; F:GO:0047991	P:anaerobic respiration, using ammonium as electron donor; F:hydroxylamine oxidase activity; C:periplasmic space	K10535	map00910,map01120

## Sheet: Nitrospirae pmoA-amoA
Sample	Type	Query ID	Gene Name	EggNOG Description	E-Value	Bit-Score	Best Tax-Level	EC Codes	#GO	GOs	GO Names	KEGG KO	KEGG Pathway
3	ENOG	NODE_79280_length_979_cov_2.088745_1_217_+	pmoA	Ammonia monooxygenase	5.8e-32	142.9	Nitrospirae	EC:1.14.18.3; EC:1.14.99.39	3	F:GO:0015049; C:GO:0015050; P:GO:0015947	C:methane monooxygenase complex; F:methane monooxygenase activity; P:methane metabolic process	K10944	map00680,map00910,map01100,map01120,map01200
3	ENOG	NODE_134622_length_728_cov_2.038633_1_524_-	pmoA	Ammonia monooxygenase	3.3e-97	360.9	Nitrospirae	EC:1.14.18.3; EC:1.14.99.39	3	F:GO:0015049; C:GO:0015050; P:GO:0015947	C:methane monooxygenase complex; F:methane monooxygenase activity; P:methane metabolic process	K10944	map00680,map00910,map01100,map01120,map01200
3	ENOG	NODE_245249_length_523_cov_1.724359_1_523_+	pmoA	TIGRFAM Ammonia monooxygenase particulate methane monooxygenase, subunit A	2.4e-92	344.7	Nitrospirae	EC:1.14.18.3; EC:1.14.99.39	3	F:GO:0015049; C:GO:0015050; P:GO:0015947	C:methane monooxygenase complex; F:methane monooxygenase activity; P:methane metabolic process	K10944	map00680,map00910,map01100,map01120,map01200
4	ENOG	NODE_29713_length_1360_cov_2.027586_1_193_-	pmoA	TIGRFAM Ammonia monooxygenase particulate methane monooxygenase, subunit A	3.1e-24	117.1	Nitrospirae	EC:1.14.18.3; EC:1.14.99.39	3	F:GO:0015049; C:GO:0015050; P:GO:0015947	C:methane monooxygenase complex; F:methane monooxygenase activity; P:methane metabolic process	K10944	map00680,map00910,map01100,map01120,map01200
4	ENOG	NODE_176690_length_543_cov_2.196721_1_390_-	pmoA	Ammonia monooxygenase	5.2e-71	273.5	Nitrospirae	EC:1.14.18.3; EC:1.14.99.39	3	F:GO:0015049; C:GO:0015050; P:GO:0015947	C:methane monooxygenase complex; F:methane monooxygenase activity; P:methane metabolic process	K10944	map00680,map00910,map01100,map01120,map01200
6	ENOG	NODE_432167_length_384_cov_1.452888_1_384_+	pmoA	TIGRFAM Ammonia monooxygenase particulate methane monooxygenase, subunit A	1.7e-60	238.4	Nitrospirae	EC:1.14.18.3; EC:1.14.99.39	3	F:GO:0015049; C:GO:0015050; P:GO:0015947	C:methane monooxygenase complex; F:methane monooxygenase activity; P:methane metabolic process	K10944	map00680,map00910,map01100,map01120,map01200
7	ENOG	NODE_451531_length_360_cov_1.567213_1_360_-	pmoA	Ammonia monooxygenase	3.5e-63	247.3	Nitrospirae	EC:1.14.18.3; EC:1.14.99.39	3	F:GO:0015049; C:GO:0015050; P:GO:0015947	C:methane monooxygenase complex; F:methane monooxygenase activity; P:methane metabolic process	K10944	map00680,map00910,map01100,map01120,map01200
8	ENOG	NODE_286237_length_485_cov_2.025581_1_485_-	pmoA	Ammonia monooxygenase	5.5e-91	340.1	Nitrospirae	EC:1.14.18.3; EC:1.14.99.39	3	F:GO:0015049; C:GO:0015050; P:GO:0015947	C:methane monooxygenase complex; F:methane monooxygenase activity; P:methane metabolic process	K10944	map00680,map00910,map01100,map01120,map01200
8	ENOG	NODE_441790_length_393_cov_1.579882_1_393_+	pmoA	TIGRFAM Ammonia monooxygenase particulate methane monooxygenase, subunit A	7.7e-67	259.6	Nitrospirae	EC:1.14.18.3; EC:1.14.99.39	3	F:GO:0015049; C:GO:0015050; P:GO:0015947	C:methane monooxygenase complex; F:methane monooxygenase activity; P:methane metabolic process	K10944	map00680,map00910,map01100,map01120,map01200
9	ENOG	NODE_772231_length_311_cov_1.304688_1_81_+	pmoA	TIGRFAM Ammonia monooxygenase particulate methane monooxygenase, subunit A	0.00018	50.1	Nitrospirae	EC:1.14.18.3; EC:1.14.99.39	3	F:GO:0015049; C:GO:0015050; P:GO:0015947	C:methane monooxygenase complex; F:methane monooxygenase activity; P:methane metabolic process	K10944	map00680,map00910,map01100,map01120,map01200
10	ENOG	NODE_335287_length_473_cov_1.808612_1_473_+	pmoA	TIGRFAM Ammonia monooxygenase particulate methane monooxygenase, subunit A	4.6e-71	273.9	Nitrospirae	EC:1.14.18.3; EC:1.14.99.39	3	F:GO:0015049; C:GO:0015050; P:GO:0015947	C:methane monooxygenase complex; F:methane monooxygenase activity; P:methane metabolic process	K10944	map00680,map00910,map01100,map01120,map01200
10	ENOG	NODE_1539028_length_237_cov_1.137363_1_237_-	pmoA	TIGRFAM Ammonia monooxygenase particulate methane monooxygenase, subunit A	1.3e-37	161.8	Nitrospirae	EC:1.14.18.3; EC:1.14.99.39	3	F:GO:0015049; C:GO:0015050; P:GO:0015947	C:methane monooxygenase complex; F:methane monooxygenase activity; P:methane metabolic process	K10944	map00680,map00910,map01100,map01120,map01200
11	ENOG	NODE_783548_length_304_cov_1.542169_1_304_+	pmoA	TIGRFAM Ammonia monooxygenase particulate methane monooxygenase, subunit A	7.9e-39	166	Nitrospirae	EC:1.14.18.3; EC:1.14.99.39	3	F:GO:0015049; C:GO:0015050; P:GO:0015947	C:methane monooxygenase complex; F:methane monooxygenase activity; P:methane metabolic process	K10944	map00680,map00910,map01100,map01120,map01200
12	ENOG	NODE_308164_length_525_cov_1.568085_328_525_-	pmoA	TIGRFAM Ammonia monooxygenase particulate methane monooxygenase, subunit A	3.9e-27	126.7	Nitrospirae	EC:1.14.18.3; EC:1.14.99.39	3	F:GO:0015049; C:GO:0015050; P:GO:0015947	C:methane monooxygenase complex; F:methane monooxygenase activity; P:methane metabolic process	K10944	map00680,map00910,map01100,map01120,map01200
13	ENOG	NODE_653494_length_353_cov_1.201342_1_353_+	pmoA	Ammonia monooxygenase	3.3e-61	240.7	Nitrospirae	EC:1.14.18.3; EC:1.14.99.39	3	F:GO:0015049; C:GO:0015050; P:GO:0015947	C:methane monooxygenase complex; F:methane monooxygenase activity; P:methane metabolic process	K10944	map00680,map00910,map01100,map01120,map01200
13	ENOG	NODE_277634_length_402_cov_1.002882_1_334_+	pmoA	TIGRFAM Ammonia monooxygenase particulate methane monooxygenase, subunit A	1.5e-52	211.8	Nitrospirae	EC:1.14.18.3; EC:1.14.99.39	3	F:GO:0015049; C:GO:0015050; P:GO:0015947	C:methane monooxygenase complex; F:methane monooxygenase activity; P:methane metabolic process	K10944	map00680,map00910,map01100,map01120,map01200
13	ENOG	NODE_713890_length_312_cov_1.373541_84_312_-	pmoA	TIGRFAM Ammonia monooxygenase particulate methane monooxygenase, subunit A	4.9e-31	139.8	Nitrospirae	EC:1.14.18.3; EC:1.14.99.39	3	F:GO:0015049; C:GO:0015050; P:GO:0015947	C:methane monooxygenase complex; F:methane monooxygenase activity; P:methane metabolic process	K10944	map00680,map00910,map01100,map01120,map01200
14	ENOG	NODE_549811_length_237_cov_1.049451_1_237_+	pmoA	Ammonia monooxygenase	1.8e-42	177.9	Nitrospirae	EC:1.14.18.3; EC:1.14.99.39	3	F:GO:0015049; C:GO:0015050; P:GO:0015947	C:methane monooxygenase complex; F:methane monooxygenase activity; P:methane metabolic process	K10944	map00680,map00910,map01100,map01120,map01200
15	ENOG	NODE_526754_length_267_cov_1.089623_156_267_+	pmoA	TIGRFAM Ammonia monooxygenase particulate methane monooxygenase, subunit A	1.4e-05	54.3	Nitrospirae	EC:1.14.18.3; EC:1.14.99.39	3	F:GO:0015049; C:GO:0015050; P:GO:0015947	C:methane monooxygenase complex; F:methane monooxygenase activity; P:methane metabolic process	K10944	map00680,map00910,map01100,map01120,map01200
16	ENOG	NODE_22099_length_1911_cov_2.727909_1733_1911_-	pmoA	TIGRFAM Ammonia monooxygenase particulate methane monooxygenase, subunit A	2e-18	97.4	Nitrospirae	EC:1.14.18.3; EC:1.14.99.39	3	F:GO:0015049; C:GO:0015050; P:GO:0015947	C:methane monooxygenase complex; F:methane monooxygenase activity; P:methane metabolic process	K10944	map00680,map00910,map01100,map01120,map01200
17	ENOG	NODE_39885_length_1353_cov_2.977658_84_827_-	pmoA	TIGRFAM Ammonia monooxygenase particulate methane monooxygenase, subunit A	1e-128	466.1	Nitrospirae	EC:1.14.18.3; EC:1.14.99.39	3	F:GO:0015049; C:GO:0015050; P:GO:0015947	C:methane monooxygenase complex; F:methane monooxygenase activity; P:methane metabolic process	K10944	map00680,map00910,map01100,map01120,map01200
18	ENOG	NODE_246052_length_493_cov_2.148402_1_201_+	pmoA	Ammonia monooxygenase	7.1e-29	132.5	Nitrospirae	EC:1.14.18.3; EC:1.14.99.39	3	F:GO:0015049; C:GO:0015050; P:GO:0015947	C:methane monooxygenase complex; F:methane monooxygenase activity; P:methane metabolic process	K10944	map00680,map00910,map01100,map01120,map01200
18	ENOG	NODE_315014_length_457_cov_1.111940_1_343_+	pmoA	Ammonia monooxygenase	5.7e-58	229.9	Nitrospirae	EC:1.14.18.3; EC:1.14.99.39	3	F:GO:0015049; C:GO:0015050; P:GO:0015947	C:methane monooxygenase complex; F:methane monooxygenase activity; P:methane metabolic process	K10944	map00680,map00910,map01100,map01120,map01200
19	ENOG	NODE_640205_length_324_cov_2.490706_112_324_+	pmoA	Ammonia monooxygenase	2.3e-33	147.5	Nitrospirae	EC:1.14.18.3; EC:1.14.99.39	3	F:GO:0015049; C:GO:0015050; P:GO:0015947	C:methane monooxygenase complex; F:methane monooxygenase activity; P:methane metabolic process	K10944	map00680,map00910,map01100,map01120,map01200
20	ENOG	NODE_129667_length_672_cov_2.064830_1_610_+	pmoA	TIGRFAM Ammonia monooxygenase particulate methane monooxygenase, subunit A	1.5e-98	365.5	Nitrospirae	EC:1.14.18.3; EC:1.14.99.39	3	F:GO:0015049; C:GO:0015050; P:GO:0015947	C:methane monooxygenase complex; F:methane monooxygenase activity; P:methane metabolic process	K10944	map00680,map00910,map01100,map01120,map01200
24	ENOG	NODE_754751_length_270_cov_1.339535_1_270_+	pmoA	TIGRFAM Ammonia monooxygenase particulate methane monooxygenase, subunit A	2.5e-31	141	Nitrospirae	EC:1.14.18.3; EC:1.14.99.39	3	F:GO:0015049; C:GO:0015050; P:GO:0015947	C:methane monooxygenase complex; F:methane monooxygenase activity; P:methane metabolic process	K10944	map00680,map00910,map01100,map01120,map01200
26	ENOG	NODE_62601_length_1183_cov_1.769504_1_626_+	pmoA	TIGRFAM Ammonia monooxygenase particulate methane monooxygenase, subunit A	1.2e-109	402.5	Nitrospirae	EC:1.14.18.3; EC:1.14.99.39	3	F:GO:0015049; C:GO:0015050; P:GO:0015947	C:methane monooxygenase complex; F:methane monooxygenase activity; P:methane metabolic process	K10944	map00680,map00910,map01100,map01120,map01200
29	ENOG	NODE_233607_length_692_cov_1.907378_1_692_+	pmoA	Ammonia monooxygenase	8.7e-127	459.5	Nitrospirae	EC:1.14.18.3; EC:1.14.99.39	3	F:GO:0015049; C:GO:0015050; P:GO:0015947	C:methane monooxygenase complex; F:methane monooxygenase activity; P:methane metabolic process	K10944	map00680,map00910,map01100,map01120,map01200
29	ENOG	NODE_380728_length_529_cov_3.082278_1_529_+	pmoA	TIGRFAM Ammonia monooxygenase particulate methane monooxygenase, subunit A	1.6e-85	322	Nitrospirae	EC:1.14.18.3; EC:1.14.99.39	3	F:GO:0015049; C:GO:0015050; P:GO:0015947	C:methane monooxygenase complex; F:methane monooxygenase activity; P:methane metabolic process	K10944	map00680,map00910,map01100,map01120,map01200
30	ENOG	NODE_630055_length_408_cov_2.345609_1_192_+	pmoA	TIGRFAM Ammonia monooxygenase particulate methane monooxygenase, subunit A	2e-18	97.4	Nitrospirae	EC:1.14.18.3; EC:1.14.99.39	3	F:GO:0015049; C:GO:0015050; P:GO:0015947	C:methane monooxygenase complex; F:methane monooxygenase activity; P:methane metabolic process	K10944	map00680,map00910,map01100,map01120,map01200

## Sheet: Nitrospirae pmoB-amoB
Sample	Type	Query ID	Gene Name	EggNOG Description	E-Value	Bit-Score	Best Tax-Level	EC Codes	#GO	GOs	GO Names	KEGG KO	KEGG Pathway
2	ENOG	NODE_950137_length_273_cov_1.646789_1_273_+	pmoB2	TIGRFAM Ammonia monooxygenase particulate methane monooxygenase, subunit B	4.7e-36	156.8	Nitrospirae		0			K10945	map00680,map00910,map01100,map01120,map01200
3	ENOG	NODE_432247_length_388_cov_2.714715_1_388_+	pmoB2	TIGRFAM Ammonia monooxygenase particulate methane monooxygenase, subunit B	1.1e-54	219.2	Nitrospirae		0			K10945	map00680,map00910,map01100,map01120,map01200
3	ENOG	NODE_559392_length_342_cov_1.815331_1_342_+	pmoB2	TIGRFAM Ammonia monooxygenase particulate methane monooxygenase, subunit B	1.1e-46	192.2	Nitrospirae		0			K10945	map00680,map00910,map01100,map01120,map01200
4	ENOG	NODE_214558_length_493_cov_1.828767_27_493_+	pmoB2	TIGRFAM Ammonia monooxygenase particulate methane monooxygenase, subunit B	1.7e-76	292	Nitrospirae		0			K10945	map00680,map00910,map01100,map01120,map01200
4	ENOG	NODE_401127_length_367_cov_1.169872_250_367_-	pmoB2	TIGRFAM Ammonia monooxygenase particulate methane monooxygenase, subunit B	8.3e-11	71.6	Nitrospirae		0			K10945	map00680,map00910,map01100,map01120,map01200
5	ENOG	NODE_341685_length_365_cov_0.877419_1_207_-	pmoB	Monooxygenase subunit B protein	2.4e-27	127.5	Nitrospirae		0			K10945	map00680,map00910,map01100,map01120,map01200
6	ENOG	NODE_182591_length_587_cov_1.000000_219_587_-	pmoB2	TIGRFAM Ammonia monooxygenase particulate methane monooxygenase, subunit B	1e-54	219.2	Nitrospirae		0			K10945	map00680,map00910,map01100,map01120,map01200
6	ENOG	NODE_536258_length_348_cov_1.303754_1_348_+	pmoB2	TIGRFAM Ammonia monooxygenase particulate methane monooxygenase, subunit B	5.1e-30	137.1	Nitrospirae		0			K10945	map00680,map00910,map01100,map01120,map01200
6	ENOG	NODE_592824_length_332_cov_1.628159_1_332_-	pmoB2	TIGRFAM Ammonia monooxygenase particulate methane monooxygenase, subunit B	5.2e-48	196.8	Nitrospirae		0			K10945	map00680,map00910,map01100,map01120,map01200
7	ENOG	NODE_184326_length_567_cov_1.265625_1_567_+	pmoB2	TIGRFAM Ammonia monooxygenase particulate methane monooxygenase, subunit B	1e-75	289.7	Nitrospirae		0			K10945	map00680,map00910,map01100,map01120,map01200
7	ENOG	NODE_473661_length_352_cov_1.572391_1_352_-	pmoB2	TIGRFAM Ammonia monooxygenase particulate methane monooxygenase, subunit B	1.8e-40	171.8	Nitrospirae		0			K10945	map00680,map00910,map01100,map01120,map01200
8	ENOG	NODE_142878_length_699_cov_1.822981_1_699_-	pmoB	Monooxygenase subunit B protein	3.4e-123	447.6	Nitrospirae		0			K10945	map00680,map00910,map01100,map01120,map01200
8	ENOG	NODE_190052_length_600_cov_1.970642_1_600_+	pmoB2	TIGRFAM Ammonia monooxygenase particulate methane monooxygenase, subunit B	2.2e-89	335.1	Nitrospirae		0			K10945	map00680,map00910,map01100,map01120,map01200
8	ENOG	NODE_665592_length_325_cov_1.770370_4_325_-	pmoB2	TIGRFAM Ammonia monooxygenase particulate methane monooxygenase, subunit B	6.4e-48	196.4	Nitrospirae		0			K10945	map00680,map00910,map01100,map01120,map01200
9	ENOG	NODE_824326_length_300_cov_1.567347_1_300_+	pmoB2	TIGRFAM Ammonia monooxygenase particulate methane monooxygenase, subunit B	3e-38	164.1	Nitrospirae		0			K10945	map00680,map00910,map01100,map01120,map01200
9	ENOG	NODE_853470_length_294_cov_2.209205_1_294_-	pmoB2	TIGRFAM Ammonia monooxygenase particulate methane monooxygenase, subunit B	1.5e-38	165.2	Nitrospirae		0			K10945	map00680,map00910,map01100,map01120,map01200
9	ENOG	NODE_923232_length_282_cov_3.066079_1_282_+	pmoB2	TIGRFAM Ammonia monooxygenase particulate methane monooxygenase, subunit B	3.6e-23	114	Nitrospirae		0			K10945	map00680,map00910,map01100,map01120,map01200
10	ENOG	NODE_608581_length_347_cov_1.756849_1_347_+	pmoB2	TIGRFAM Ammonia monooxygenase particulate methane monooxygenase, subunit B	7.9e-49	199.5	Nitrospirae		0			K10945	map00680,map00910,map01100,map01120,map01200
11	ENOG	NODE_308164_length_525_cov_1.568085_1_249_-	pmoB2	TIGRFAM Ammonia monooxygenase particulate methane monooxygenase, subunit B	1.7e-30	138.3	Nitrospirae		0			K10945	map00680,map00910,map01100,map01120,map01200
12	ENOG	NODE_434662_length_435_cov_1.855263_146_435_-	pmoB2	TIGRFAM Ammonia monooxygenase particulate methane monooxygenase, subunit B	7.3e-40	169.5	Nitrospirae		0			K10945	map00680,map00910,map01100,map01120,map01200
12	ENOG	NODE_982202_length_283_cov_3.416667_1_283_-	pmoB2	TIGRFAM Ammonia monooxygenase particulate methane monooxygenase, subunit B	2.8e-34	151	Nitrospirae		0			K10945	map00680,map00910,map01100,map01120,map01200
13	ENOG	NODE_653566_length_264_cov_0.913876_1_264_-	pmoB	Monooxygenase subunit B protein	2.1e-36	157.9	Nitrospirae		0			K10945	map00680,map00910,map01100,map01120,map01200
14	ENOG	NODE_907096_length_240_cov_1.875676_1_240_+	pmoB2	TIGRFAM Ammonia monooxygenase particulate methane monooxygenase, subunit B	1.1e-33	148.7	Nitrospirae		0			K10945	map00680,map00910,map01100,map01120,map01200
15	ENOG	NODE_178218_length_648_cov_1.623946_100_648_-	pmoB	Monooxygenase subunit B protein	1.8e-90	338.6	Nitrospirae		0			K10945	map00680,map00910,map01100,map01120,map01200
16	ENOG	NODE_394017_length_424_cov_1.124661_1_424_+	pmoB2	TIGRFAM Ammonia monooxygenase particulate methane monooxygenase, subunit B	2.8e-62	244.6	Nitrospirae		0			K10945	map00680,map00910,map01100,map01120,map01200
17	ENOG	NODE_489017_length_379_cov_1.182099_1_379_+	pmoB2	TIGRFAM Ammonia monooxygenase particulate methane monooxygenase, subunit B	3.9e-49	200.7	Nitrospirae		0			K10945	map00680,map00910,map01100,map01120,map01200
17	ENOG	NODE_1021194_length_262_cov_0.917874_1_159_-	pmoB2	TIGRFAM Ammonia monooxygenase particulate methane monooxygenase, subunit B	7.4e-16	89	Nitrospirae		0			K10945	map00680,map00910,map01100,map01120,map01200
18	ENOG	NODE_1030495_length_261_cov_0.932039_1_261_-	pmoB2	TIGRFAM Ammonia monooxygenase particulate methane monooxygenase, subunit B	1.3e-35	155.2	Nitrospirae		0			K10945	map00680,map00910,map01100,map01120,map01200
18	ENOG	NODE_52691_length_1121_cov_2.895872_1_1096_-	pmoB2	TIGRFAM Ammonia monooxygenase particulate methane monooxygenase, subunit B	4.7e-170	604	Nitrospirae		0			K10945	map00680,map00910,map01100,map01120,map01200
19	ENOG	NODE_548660_length_327_cov_1.194853_1_211_+	pmoB2	TIGRFAM Ammonia monooxygenase particulate methane monooxygenase, subunit B	2.2e-28	131	Nitrospirae		0			K10945	map00680,map00910,map01100,map01120,map01200
20	ENOG	NODE_610884_length_229_cov_1.097701_1_229_-	pmoB2	TIGRFAM Ammonia monooxygenase particulate methane monooxygenase, subunit B	8.3e-34	149.1	Nitrospirae		0			K10945	map00680,map00910,map01100,map01120,map01200
21	ENOG	NODE_246052_length_493_cov_2.148402_323_493_+	pmoB	Monooxygenase subunit B protein	1.8e-20	104.4	Nitrospirae		0			K10945	map00680,map00910,map01100,map01120,map01200
21	ENOG	NODE_22099_length_1911_cov_2.727909_404_1648_-	pmoB2	TIGRFAM Ammonia monooxygenase particulate methane monooxygenase, subunit B	1e-197	696	Nitrospirae		0			K10945	map00680,map00910,map01100,map01120,map01200
22	ENOG	NODE_368163_length_423_cov_1.296196_1_423_+	pmoB	Monooxygenase subunit B protein	1.6e-67	261.9	Nitrospirae		0			K10945	map00680,map00910,map01100,map01120,map01200
22	ENOG	NODE_161683_length_651_cov_2.258389_1_612_-	pmoB2	TIGRFAM Ammonia monooxygenase particulate methane monooxygenase, subunit B	1.7e-92	345.5	Nitrospirae		0			K10945	map00680,map00910,map01100,map01120,map01200
22	ENOG	NODE_867386_length_277_cov_1.891892_1_275_+	pmoB2	Monooxygenase subunit B protein	4e-15	87	Nitrospirae		0			K10945	map00680,map00910,map01100,map01120,map01200
23	ENOG	NODE_73332_length_927_cov_1.279817_1_830_+	pmoB2	TIGRFAM Ammonia monooxygenase particulate methane monooxygenase, subunit B	4e-121	441	Nitrospirae		0			K10945	map00680,map00910,map01100,map01120,map01200
23	ENOG	NODE_464767_length_345_cov_1.651724_1_345_-	pmoB2	TIGRFAM Ammonia monooxygenase particulate methane monooxygenase, subunit B	1e-51	209.1	Nitrospirae		0			K10945	map00680,map00910,map01100,map01120,map01200
24	ENOG	NODE_1314214_length_251_cov_0.979592_1_251_-	pmoB	Monooxygenase subunit B protein	4e-29	133.3	Nitrospirae		0			K10945	map00680,map00910,map01100,map01120,map01200
24	ENOG	NODE_407460_length_422_cov_2.084469_1_422_+	pmoB	Monooxygenase subunit B protein	3.5e-65	254.2	Nitrospirae		0			K10945	map00680,map00910,map01100,map01120,map01200
25	ENOG	NODE_62601_length_1183_cov_1.769504_711_1183_+	pmoB2	TIGRFAM Ammonia monooxygenase particulate methane monooxygenase, subunit B	3.4e-77	294.3	Nitrospirae		0			K10945	map00680,map00910,map01100,map01120,map01200
25	ENOG	NODE_605364_length_346_cov_1.924399_183_346_-	pmoB2	TIGRFAM Ammonia monooxygenase particulate methane monooxygenase, subunit B	2e-18	97.4	Nitrospirae		0			K10945	map00680,map00910,map01100,map01120,map01200
26	ENOG	NODE_813839_length_297_cov_1.194215_1_297_-	pmoB2	TIGRFAM Ammonia monooxygenase particulate methane monooxygenase, subunit B	2.6e-40	171	Nitrospirae		0			K10945	map00680,map00910,map01100,map01120,map01200
26	ENOG	NODE_982516_length_268_cov_1.798122_1_268_-	pmoB2	TIGRFAM Ammonia monooxygenase particulate methane monooxygenase, subunit B	2.1e-25	121.3	Nitrospirae		0			K10945	map00680,map00910,map01100,map01120,map01200
28	ENOG	NODE_594307_length_420_cov_2.556164_1_356_-	pmoB	Monooxygenase subunit B protein	3e-57	227.6	Nitrospirae		0			K10945	map00680,map00910,map01100,map01120,map01200
29	ENOG	NODE_232806_length_693_cov_3.181818_1_693_+	pmoB2	TIGRFAM Ammonia monooxygenase particulate methane monooxygenase, subunit B	3.4e-94	351.3	Nitrospirae		0			K10945	map00680,map00910,map01100,map01120,map01200
29	ENOG	NODE_313237_length_588_cov_2.345216_1_588_+	pmoB2	TIGRFAM Ammonia monooxygenase particulate methane monooxygenase, subunit B	4.4e-98	364	Nitrospirae		0			K10945	map00680,map00910,map01100,map01120,map01200
29	ENOG	NODE_630055_length_408_cov_2.345609_277_408_+	pmoB2	TIGRFAM Ammonia monooxygenase particulate methane monooxygenase, subunit B	6.4e-10	68.9	Nitrospirae		0			K10945	map00680,map00910,map01100,map01120,map01200
30	ENOG	NODE_797665_length_364_cov_1.718447_93_364_-	pmoB2	Monooxygenase subunit B protein	4e-15	87	Nitrospirae		0			K10945	map00680,map00910,map01100,map01120,map01200
30	ENOG	NODE_848865_length_353_cov_2.476510_1_156_+	pmoB2	TIGRFAM Ammonia monooxygenase particulate methane monooxygenase, subunit B	2e-18	97.4	Nitrospirae		0			K10945	map00680,map00910,map01100,map01120,map01200

## Sheet: Nitrospirae pmoC-amoC
Sample	Type	Query ID	Gene Name	EggNOG Description	E-Value	Bit-Score	Best Tax-Level	EC Codes	#GO	GOs	GO Names	KEGG KO	KEGG Pathway
2	ENOG,arCOG	NODE_521031_length_371_cov_1.212025_1_371_-	pmoC	Ammonia monooxygenase/methane monooxygenase, subunit C	3.3e-52	210.7	Nitrospirae		0			K10946	map00680,map00910,map01100,map01120,map01200
2	ENOG,arCOG	NODE_699064_length_322_cov_1.074906_1_165_+	pmoC	Ammonia monooxygenase/methane monooxygenase, subunit C	1.6e-17	94.4	Nitrospirae		0			K10946	map00680,map00910,map01100,map01120,map01200
2	ENOG,arCOG	NODE_794074_length_301_cov_1.154472_1_301_+	pmoC	Ammonia monooxygenase/methane monooxygenase, subunit C	1e-37	162.2	Nitrospirae		0			K10946	map00680,map00910,map01100,map01120,map01200
3	ENOG,arCOG	NODE_925974_length_277_cov_1.454955_1_277_+	pmoC	Ammonia monooxygenase/methane monooxygenase, subunit C	2e-34	151.4	Nitrospirae		0			K10946	map00680,map00910,map01100,map01120,map01200
3	ENOG,arCOG	NODE_267239_length_499_cov_2.225225_1_499_+	pmoC2	Ammonia monooxygenase/methane monooxygenase, subunit C	1e-87	329.3	Nitrospirae		0			K10946	map00680,map00910,map01100,map01120,map01200
3	ENOG,arCOG	NODE_309761_length_461_cov_2.051724_17_461_-	pmoC2	Ammonia monooxygenase/methane monooxygenase, subunit C	6.5e-70	270	Nitrospirae		0			K10946	map00680,map00910,map01100,map01120,map01200
4	ENOG,arCOG	NODE_553735_length_344_cov_1.321799_1_344_-	pmoC1	Ammonia monooxygenase/methane monooxygenase, subunit C	8.6e-59	232.6	Nitrospirae		0			K10946	map00680,map00910,map01100,map01120,map01200
4	ENOG,arCOG	NODE_569794_length_339_cov_1.802817_1_219_+	pmoC2	Ammonia monooxygenase/methane monooxygenase, subunit C	2.6e-32	144.1	Nitrospirae		0			K10946	map00680,map00910,map01100,map01120,map01200
4	ENOG,arCOG	NODE_604087_length_329_cov_3.120438_1_329_-	pmoC2	Ammonia monooxygenase/methane monooxygenase, subunit C	6.4e-40	169.9	Nitrospirae		0			K10946	map00680,map00910,map01100,map01120,map01200
5	ENOG,arCOG	NODE_729385_length_299_cov_2.688525_1_268_-	pmoC2	Ammonia monooxygenase/methane monooxygenase, subunit C	5.2e-38	163.3	Nitrospirae		0			K10946	map00680,map00910,map01100,map01120,map01200
5	ENOG,arCOG	NODE_1037411_length_257_cov_2.460396_1_257_-	pmoC2	Ammonia monooxygenase/methane monooxygenase, subunit C	9.5e-39	165.6	Nitrospirae		0			K10946	map00680,map00910,map01100,map01120,map01200
5	ENOG,arCOG	NODE_29713_length_1360_cov_2.027586_302_1360_-	pmoC2	Ammonia monooxygenase/methane monooxygenase, subunit C	2.3e-126	458.8	Nitrospirae		0			K10946	map00680,map00910,map01100,map01120,map01200
6	ENOG,arCOG	NODE_1006071_length_239_cov_1.032609_1_239_+	pmoC2	Ammonia monooxygenase/methane monooxygenase, subunit C	3.5e-35	153.7	Nitrospirae		0			K10946	map00680,map00910,map01100,map01120,map01200
6	ENOG,arCOG	NODE_233717_length_517_cov_2.396104_1_517_-	pmoC2	Ammonia monooxygenase/methane monooxygenase, subunit C	2e-83	315.1	Nitrospirae		0			K10946	map00680,map00910,map01100,map01120,map01200
6	ENOG,arCOG	NODE_284350_length_469_cov_1.925121_1_469_-	pmoC2	Ammonia monooxygenase/methane monooxygenase, subunit C	1.1e-62	245.7	Nitrospirae		0			K10946	map00680,map00910,map01100,map01120,map01200
7	ENOG,arCOG	NODE_584672_length_334_cov_1.899642_118_334_-	pmoC2	Ammonia monooxygenase/methane monooxygenase, subunit C	8.8e-25	119	Nitrospirae		0			K10946	map00680,map00910,map01100,map01120,map01200
7	ENOG,arCOG	NODE_207956_length_531_cov_2.207983_1_369_+	pmoC2	Ammonia monooxygenase/methane monooxygenase, subunit C	1e-46	192.6	Nitrospirae		0			K10946	map00680,map00910,map01100,map01120,map01200
7	ENOG,arCOG	NODE_813464_length_268_cov_0.901408_1_263_+	pmoC2	Ammonia monooxygenase/methane monooxygenase, subunit C	3.1e-40	170.6	Nitrospirae		0			K10946	map00680,map00910,map01100,map01120,map01200
8	ENOG,arCOG	NODE_248063_length_522_cov_1.892934_1_522_+	pmoC2	Ammonia monooxygenase/methane monooxygenase, subunit C	7.3e-78	296.6	Nitrospirae		0			K10946	map00680,map00910,map01100,map01120,map01200
8	ENOG,arCOG	NODE_293784_length_479_cov_1.323113_1_147_-	pmoC2	Ammonia monooxygenase/methane monooxygenase, subunit C	2.1e-12	77.4	Nitrospirae		0			K10946	map00680,map00910,map01100,map01120,map01200
8	ENOG,arCOG	NODE_718509_length_313_cov_2.282946_1_313_+	pmoC2	Ammonia monooxygenase/methane monooxygenase, subunit C	9.3e-46	189.1	Nitrospirae		0			K10946	map00680,map00910,map01100,map01120,map01200
9	ENOG,arCOG	NODE_872508_length_284_cov_1.510917_1_284_+	pmoC2	Ammonia monooxygenase/methane monooxygenase, subunit C	9.4e-06	56.2	Nitrospirae		0			K10946	map00680,map00910,map01100,map01120,map01200
9	ENOG,arCOG	NODE_1478254_length_240_cov_2.583784_1_240_+	pmoC2	Ammonia monooxygenase/methane monooxygenase, subunit C	1.8e-33	147.9	Nitrospirae		0			K10946	map00680,map00910,map01100,map01120,map01200
10	ENOG,arCOG	NODE_232790_length_571_cov_1.767442_145_571_-	pmoC2	Ammonia monooxygenase/methane monooxygenase, subunit C	1.1e-54	219.2	Nitrospirae		0			K10946	map00680,map00910,map01100,map01120,map01200
10	ENOG,arCOG	NODE_564454_length_360_cov_2.006557_1_360_+	pmoC2	Ammonia monooxygenase/methane monooxygenase, subunit C	7.6e-58	229.6	Nitrospirae		0			K10946	map00680,map00910,map01100,map01120,map01200
11	ENOG,arCOG	NODE_133927_length_853_cov_2.194236_1_757_-	pmoC2	Ammonia monooxygenase/methane monooxygenase, subunit C	8.6e-123	446.4	Nitrospirae		0			K10946	map00680,map00910,map01100,map01120,map01200
11	ENOG,arCOG	NODE_412903_length_447_cov_1.926020_137_447_-	pmoC2	Ammonia monooxygenase/methane monooxygenase, subunit C	1.8e-47	194.9	Nitrospirae		0			K10946	map00680,map00910,map01100,map01120,map01200
12	ENOG,arCOG	NODE_824040_length_313_cov_1.085271_1_313_-	pmoC2	Ammonia monooxygenase/methane monooxygenase, subunit C	9.8e-42	175.6	Nitrospirae		0			K10946	map00680,map00910,map01100,map01120,map01200
12	ENOG,arCOG	NODE_904268_length_297_cov_1.181818_161_297_+	pmoC2	Ammonia monooxygenase/methane monooxygenase, subunit C	4.2e-12	76.3	Nitrospirae		0			K10946	map00680,map00910,map01100,map01120,map01200
13	ENOG,arCOG	NODE_577950_length_276_cov_1.162896_1_276_+	pmoC2	Ammonia monooxygenase/methane monooxygenase, subunit C	1.6e-18	98.2	Nitrospirae		0			K10946	map00680,map00910,map01100,map01120,map01200
14	ENOG,arCOG	NODE_827127_length_247_cov_1.494792_21_233_+	pmoC2	Ammonia monooxygenase/methane monooxygenase, subunit C	8.8e-25	119	Nitrospirae		0			K10946	map00680,map00910,map01100,map01120,map01200
15	ENOG,arCOG	NODE_186822_length_632_cov_1.412478_1_535_+	pmoC2	Ammonia monooxygenase/methane monooxygenase, subunit C	1.3e-87	328.9	Nitrospirae		0			K10946	map00680,map00910,map01100,map01120,map01200
16	ENOG,arCOG	NODE_694170_length_317_cov_1.095420_1_268_+	pmoC2	Ammonia monooxygenase/methane monooxygenase, subunit C	1.5e-18	98.6	Nitrospirae		0			K10946	map00680,map00910,map01100,map01120,map01200
16	ENOG,arCOG	NODE_62134_length_1022_cov_1.967942_107_883_-	pmoC2	Ammonia monooxygenase/methane monooxygenase, subunit C	6.6e-126	456.8	Nitrospirae		0			K10946	map00680,map00910,map01100,map01120,map01200
17	ENOG,arCOG	NODE_592287_length_231_cov_1.301136_1_231_-	pmoC2	Ammonia monooxygenase/methane monooxygenase, subunit C	2e-35	154.5	Nitrospirae		0			K10946	map00680,map00910,map01100,map01120,map01200
17	ENOG,arCOG	NODE_327117_length_337_cov_1.861702_1_337_+	pmoC2	Ammonia monooxygenase/methane monooxygenase, subunit C	2.4e-56	224.6	Nitrospirae		0			K10946	map00680,map00910,map01100,map01120,map01200
18	ENOG,arCOG	NODE_39885_length_1353_cov_2.977658_936_1353_-	pmoC2	Ammonia monooxygenase/methane monooxygenase, subunit C	3.3e-54	217.6	Nitrospirae		0			K10946	map00680,map00910,map01100,map01120,map01200
19	ENOG,arCOG	NODE_56987_length_1095_cov_3.056731_1_441_-	pmoC2	Ammonia monooxygenase/methane monooxygenase, subunit C	1.5e-71	275.4	Nitrospirae		0			K10946	map00680,map00910,map01100,map01120,map01200
20	ENOG,arCOG	NODE_685959_length_299_cov_1.450820_1_299_-	pmoC2	Ammonia monooxygenase/methane monooxygenase, subunit C	4.3e-46	190.3	Nitrospirae		0			K10946	map00680,map00910,map01100,map01120,map01200
20	ENOG,arCOG	NODE_774101_length_281_cov_0.977876_1_281_-	pmoC2	Ammonia monooxygenase/methane monooxygenase, subunit C	1.8e-37	161.4	Nitrospirae		0			K10946	map00680,map00910,map01100,map01120,map01200
21	ENOG,arCOG	NODE_842558_length_268_cov_2.136150_1_268_-	pmoC2	Ammonia monooxygenase/methane monooxygenase, subunit C	1.5e-17	95.1	Nitrospirae		0			K10946	map00680,map00910,map01100,map01120,map01200
22	ENOG,arCOG	NODE_225762_length_543_cov_2.116803_1_543_+	pmoC2	Ammonia monooxygenase/methane monooxygenase, subunit C	3.5e-94	350.9	Nitrospirae		0			K10946	map00680,map00910,map01100,map01120,map01200
23	ENOG,arCOG	NODE_881621_length_275_cov_1.309091_1_275_+	pmoC2	Ammonia monooxygenase/methane monooxygenase, subunit C	3.1e-43	180.6	Nitrospirae		0			K10946	map00680,map00910,map01100,map01120,map01200
23	ENOG,arCOG	NODE_138535_length_647_cov_2.944257_127_647_-	pmoC2	Ammonia monooxygenase/methane monooxygenase, subunit C	3.2e-84	317.8	Nitrospirae		0			K10946	map00680,map00910,map01100,map01120,map01200
23	ENOG,arCOG	NODE_460928_length_346_cov_2.635739_34_346_+	pmoC2	Ammonia monooxygenase/methane monooxygenase, subunit C	3.9e-45	187.2	Nitrospirae		0			K10946	map00680,map00910,map01100,map01120,map01200
24	ENOG,arCOG	NODE_477432_length_341_cov_1.003497_122_341_+	pmoC2	Ammonia monooxygenase/methane monooxygenase, subunit C	5e-31	139.8	Nitrospirae		0			K10946	map00680,map00910,map01100,map01120,map01200
24	ENOG,arCOG	NODE_565774_length_313_cov_1.953488_1_313_+	pmoC2	Ammonia monooxygenase/methane monooxygenase, subunit C	1.8e-24	118.2	Nitrospirae		0			K10946	map00680,map00910,map01100,map01120,map01200
25	ENOG,arCOG	NODE_685999_length_284_cov_1.069869_1_166_+	pmoC2	Ammonia monooxygenase/methane monooxygenase, subunit C	6e-17	92.4	Nitrospirae		0			K10946	map00680,map00910,map01100,map01120,map01200
25	ENOG,arCOG	NODE_394011_length_461_cov_1.029557_1_461_-	pmoC2	Ammonia monooxygenase/methane monooxygenase, subunit C	2.5e-62	244.6	Nitrospirae		0			K10946	map00680,map00910,map01100,map01120,map01200
26	ENOG,arCOG	NODE_784919_length_318_cov_1.186312_1_154_+	pmoC2	Ammonia monooxygenase/methane monooxygenase, subunit C	4e-13	79.7	Nitrospirae		0			K10946	map00680,map00910,map01100,map01120,map01200
28	ENOG,arCOG	NODE_1445995_length_243_cov_1.010638_1_243_+	pmoC2	Ammonia monooxygenase/methane monooxygenase, subunit C	1.5e-36	158.3	Nitrospirae		0			K10946	map00680,map00910,map01100,map01120,map01200
28	ENOG,arCOG	NODE_270590_length_524_cov_1.526652_1_461_+	pmoC2	Ammonia monooxygenase/methane monooxygenase, subunit C	1.9e-80	305.1	Nitrospirae		0			K10946	map00680,map00910,map01100,map01120,map01200
28	ENOG,arCOG	NODE_289313_length_505_cov_2.393333_153_505_+	pmoC2	Ammonia monooxygenase/methane monooxygenase, subunit C	4.8e-52	210.3	Nitrospirae		0			K10946	map00680,map00910,map01100,map01120,map01200
29	ENOG,arCOG	NODE_386408_length_434_cov_1.469657_1_434_+	pmoC2	Ammonia monooxygenase/methane monooxygenase, subunit C	6.1e-67	260	Nitrospirae		0			K10946	map00680,map00910,map01100,map01120,map01200
29	ENOG,arCOG	NODE_395809_length_429_cov_0.962567_1_429_+	pmoC2	Ammonia monooxygenase/methane monooxygenase, subunit C	1.2e-30	139.4	Nitrospirae		0			K10946	map00680,map00910,map01100,map01120,map01200
30	ENOG,arCOG	NODE_293848_length_609_cov_2.095668_208_609_+	pmoC1	Ammonia monooxygenase/methane monooxygenase, subunit C	2.2e-61	241.5	Nitrospirae		0			K10946	map00680,map00910,map01100,map01120,map01200
30	ENOG,arCOG	NODE_146365_length_907_cov_3.140845_1_907_+	pmoC2	Ammonia monooxygenase/methane monooxygenase, subunit C	2.2e-109	402.1	Nitrospirae		0			K10946	map00680,map00910,map01100,map01120,map01200

## Sheet: Pseudomonas narG
Sample	Type	Query ID	Gene Name	EggNOG Description	E-Value	Bit-Score	Best Tax-Level	EC Codes	#GO	GOs	GO Names	KEGG KO	KEGG Pathway
1	COG,ENOG	NODE_479963_length_268_cov_0.901408_1_268_-	narG	Respiratory nitrate reductase alpha N-terminal	4.3e-45	186.8	Pseudomonas aeruginosa group	EC:1.7.5.1	1	C:GO:0005886	C:plasma membrane	K00370,K17050	map00910,map01120,map02020
1	COG,ENOG	NODE_605771_length_251_cov_1.596939_1_251_-	narG	Respiratory nitrate reductase alpha N-terminal	3.3e-30	137.1	Pseudomonas aeruginosa group	EC:1.7.5.1	1	C:GO:0005886	C:plasma membrane	K00370,K17050	map00910,map01120,map02020
1	COG,ENOG	NODE_553379_length_258_cov_1.029557_1_258_-	narG	Belongs to the prokaryotic molybdopterin-containing oxidoreductase family	8e-36	156	Pseudomonas stutzeri group	EC:1.7.5.1	1	C:GO:0005886	C:plasma membrane	K00370,K17050	map00910,map01120,map02020
2	COG,ENOG	NODE_1008791_length_267_cov_0.896226_1_267_-	narG	Respiratory nitrate reductase alpha N-terminal	1.3e-38	165.2	Pseudomonas aeruginosa group	EC:1.7.5.1	1	C:GO:0005886	C:plasma membrane	K00370,K17050	map00910,map01120,map02020
2	COG,ENOG	NODE_2427_length_9781_cov_6.406745_1_3073_+	narG	Belongs to the prokaryotic molybdopterin-containing oxidoreductase family	0	1994.5	Pseudomonas stutzeri group	EC:1.7.5.1	1	C:GO:0005886	C:plasma membrane	K00370,K17050	map00910,map01120,map02020
3	COG,ENOG	NODE_43991_length_1360_cov_5.860536_1_740_-	narG	Respiratory nitrate reductase alpha N-terminal	4.3e-143	513.8	Pseudomonas aeruginosa group	EC:1.7.5.1	1	C:GO:0005886	C:plasma membrane	K00370,K17050	map00910,map01120,map02020
3	COG,ENOG	NODE_562296_length_313_cov_2.271318_1_313_-	narG	Belongs to the prokaryotic molybdopterin-containing oxidoreductase family	5.4e-46	189.9	Pseudomonas stutzeri group	EC:1.7.5.1	1	C:GO:0005886	C:plasma membrane	K00370,K17050	map00910,map01120,map02020
4	COG,ENOG	NODE_588817_length_306_cov_1.780876_1_306_+	narG	Belongs to the prokaryotic molybdopterin-containing oxidoreductase family	7.1e-48	196.1	Pseudomonas stutzeri group	EC:1.7.5.1	1	C:GO:0005886	C:plasma membrane	K00370,K17050	map00910,map01120,map02020
4	COG,ENOG	NODE_671302_length_286_cov_1.662338_1_286_-	narG	Belongs to the prokaryotic molybdopterin-containing oxidoreductase family	1.4e-41	175.3	Pseudomonas stutzeri group	EC:1.7.5.1	1	C:GO:0005886	C:plasma membrane	K00370,K17050	map00910,map01120,map02020
5	COG,ENOG	NODE_914230_length_257_cov_1.425743_1_257_-	narG	Belongs to the prokaryotic molybdopterin-containing oxidoreductase family	1.5e-36	158.3	Pseudomonas stutzeri group	EC:1.7.5.1	1	C:GO:0005886	C:plasma membrane	K00370,K17050	map00910,map01120,map02020
5	COG,ENOG	NODE_972059_length_253_cov_1.156566_1_253_+	narG	Belongs to the prokaryotic molybdopterin-containing oxidoreductase family	3e-48	197.2	Pseudomonas stutzeri group	EC:1.7.5.1	1	C:GO:0005886	C:plasma membrane	K00370,K17050	map00910,map01120,map02020
6	COG,ENOG	NODE_41467_length_1056_cov_2.978022_757_1056_+	narG	Belongs to the prokaryotic molybdopterin-containing oxidoreductase family	4e-55	220.3	Pseudomonas fluorescens group	EC:1.7.5.1	1	C:GO:0005886	C:plasma membrane	K00370,K17050	map00910,map01120,map02020
6	COG,ENOG	NODE_130530_length_571_cov_1.273256_1_571_-	narG	Belongs to the prokaryotic molybdopterin-containing oxidoreductase family	2.4e-85	321.6	Pseudomonas stutzeri group	EC:1.7.5.1	1	C:GO:0005886	C:plasma membrane	K00370,K17050	map00910,map01120,map02020
7	COG,ENOG	NODE_239927_length_427_cov_2.193548_1_348_-	narG	Respiratory nitrate reductase alpha N-terminal	2e-66	258.1	Pseudomonas aeruginosa group	EC:1.7.5.1	1	C:GO:0005886	C:plasma membrane	K00370,K17050	map00910,map01120,map02020
7	COG,ENOG	NODE_443975_length_379_cov_1.750000_1_379_-	narG	Respiratory nitrate reductase alpha N-terminal	2.1e-63	248.1	Pseudomonas aeruginosa group	EC:1.7.5.1	1	C:GO:0005886	C:plasma membrane	K00370,K17050	map00910,map01120,map02020
8	COG,ENOG	NODE_635721_length_321_cov_1.736842_1_207_+	narG	Respiratory nitrate reductase alpha N-terminal	1.4e-29	134.8	Pseudomonas aeruginosa group	EC:1.7.5.1	1	C:GO:0005886	C:plasma membrane	K00370,K17050	map00910,map01120,map02020
8	COG,ENOG	NODE_980950_length_263_cov_0.918269_1_263_-	narG	Respiratory nitrate reductase alpha N-terminal	1.8e-40	171.4	Pseudomonas aeruginosa group	EC:1.7.5.1	1	C:GO:0005886	C:plasma membrane	K00370,K17050	map00910,map01120,map02020
9	COG,ENOG	NODE_1034748_length_251_cov_1.443878_1_251_-	narG	Respiratory nitrate reductase alpha N-terminal	1.2e-41	175.3	Pseudomonas aeruginosa group	EC:1.7.5.1	1	C:GO:0005886	C:plasma membrane	K00370,K17050	map00910,map01120,map02020
9	COG,ENOG	NODE_288003_length_484_cov_1.142191_1_484_+	narG	Respiratory nitrate reductase alpha N-terminal	1.2e-90	339	Pseudomonas aeruginosa group	EC:1.7.5.1	1	C:GO:0005886	C:plasma membrane	K00370,K17050	map00910,map01120,map02020
10	COG,ENOG	NODE_116162_length_864_cov_1.924598_1_864_+	narG	Belongs to the prokaryotic molybdopterin-containing oxidoreductase family	1e-164	585.9	Gammaproteobacteria	EC:1.7.5.1	1	C:GO:0005886	C:plasma membrane	K00370,K17050	map00910,map01120,map02020
10	COG,ENOG	NODE_122354_length_837_cov_3.324808_1_837_-	narG	Belongs to the prokaryotic molybdopterin-containing oxidoreductase family	1.8e-147	528.5	Gammaproteobacteria	EC:1.7.5.1	1	C:GO:0005886	C:plasma membrane	K00370,K17050	map00910,map01120,map02020
11	COG,ENOG	NODE_43849_length_1548_cov_4.888814_1_732_-	narG	Belongs to the prokaryotic molybdopterin-containing oxidoreductase family	3.5e-145	520.8	Gammaproteobacteria	EC:1.7.5.1	1	C:GO:0005886	C:plasma membrane	K00370,K17050	map00910,map01120,map02020
11	COG,ENOG	NODE_956766_length_277_cov_1.684685_1_277_+	narG	Belongs to the prokaryotic molybdopterin-containing oxidoreductase family	4.4e-30	136.7	Gammaproteobacteria	EC:1.7.5.1	1	C:GO:0005886	C:plasma membrane	K00370,K17050	map00910,map01120,map02020
12	COG,ENOG	NODE_1345274_length_248_cov_0.994819_1_248_+	narG	Belongs to the prokaryotic molybdopterin-containing oxidoreductase family	4.8e-35	153.3	Gammaproteobacteria	EC:1.7.5.1	1	C:GO:0005886	C:plasma membrane	K00370,K17050	map00910,map01120,map02020
13	COG,ENOG	NODE_1438222_length_243_cov_1.010638_1_243_-	narG	Belongs to the prokaryotic molybdopterin-containing oxidoreductase family	3.4e-35	153.7	Gammaproteobacteria	EC:1.7.5.1	8	P:GO:0019645; C:GO:0031235; P:GO:0042126; C:GO:0044799; F:GO:0043546; F:GO:0008940; F:GO:0051539; F:GO:0009055	P:anaerobic electron transport chain; F:electron transfer activity; P:nitrate metabolic process; C:intrinsic component of the cytoplasmic side of the plasma membrane; F:4 iron, 4 sulfur cluster binding; C:NarGHI complex; F:nitrate reductase activity; F:molybdopterin cofactor binding	K00370,K17050	map00910,map01120,map02020
14	COG,ENOG	NODE_11613_length_3021_cov_4.195550_2068_3021_-	narG	Belongs to the prokaryotic molybdopterin-containing oxidoreductase family	9.4e-151	539.7	Pseudomonas stutzeri group	EC:1.7.5.1	1	C:GO:0005886	C:plasma membrane	K00370,K17050	map00910,map01120,map02020
15	COG,ENOG	NODE_148134_length_727_cov_1.775298_1_727_+	narG	Belongs to the prokaryotic molybdopterin-containing oxidoreductase family	2.4e-130	471.5	Pseudomonas stutzeri group	EC:1.7.5.1	1	C:GO:0005886	C:plasma membrane	K00370,K17050	map00910,map01120,map02020
15	COG,ENOG	NODE_211941_length_600_cov_1.774312_1_600_-	narG	Respiratory nitrate reductase alpha N-terminal	3.4e-106	391	Pseudomonas aeruginosa group	EC:1.7.5.1	1	C:GO:0005886	C:plasma membrane	K00370,K17050	map00910,map01120,map02020
16	COG,ENOG	NODE_314070_length_487_cov_1.745370_1_487_+	narG	Respiratory nitrate reductase alpha N-terminal	1.1e-78	299.3	Pseudomonas aeruginosa group	EC:1.7.5.1	1	C:GO:0005886	C:plasma membrane	K00370,K17050	map00910,map01120,map02020
16	COG,ENOG	NODE_751386_length_311_cov_2.210938_1_311_+	narG	Belongs to the prokaryotic molybdopterin-containing oxidoreductase family	3.4e-54	217.2	Pseudomonas stutzeri group	EC:1.7.5.1	1	C:GO:0005886	C:plasma membrane	K00370,K17050	map00910,map01120,map02020
17	COG,ENOG	NODE_1022353_length_265_cov_2.409524_1_265_-	narG	Respiratory nitrate reductase alpha N-terminal	3.1e-40	170.6	Pseudomonas aeruginosa group	EC:1.7.5.1	1	C:GO:0005886	C:plasma membrane	K00370,K17050	map00910,map01120,map02020
18	COG,ENOG	NODE_150487_length_560_cov_1.475248_1_560_+	narG	Belongs to the prokaryotic molybdopterin-containing oxidoreductase family	4.1e-98	364	Pseudomonas stutzeri group	EC:1.7.5.1	1	C:GO:0005886	C:plasma membrane	K00370,K17050	map00910,map01120,map02020
19	COG,ENOG	NODE_779308_length_252_cov_0.964467_1_252_-	narG	Belongs to the prokaryotic molybdopterin-containing oxidoreductase family	1.9e-36	157.9	Pseudomonas fluorescens group	EC:1.7.5.1	1	C:GO:0005886	C:plasma membrane	K00370,K17050	map00910,map01120,map02020
20	COG,ENOG	NODE_789427_length_251_cov_0.974490_1_251_-	narG	Belongs to the prokaryotic molybdopterin-containing oxidoreductase family	5.3e-37	159.8	Pseudomonas stutzeri group	EC:1.7.5.1	1	C:GO:0005886	C:plasma membrane	K00370,K17050	map00910,map01120,map02020
20	COG,ENOG	NODE_952142_length_237_cov_1.038462_1_237_-	narG	Belongs to the prokaryotic molybdopterin-containing oxidoreductase family	2e-33	147.9	Pseudomonas stutzeri group	EC:1.7.5.1	1	C:GO:0005886	C:plasma membrane	K00370,K17050	map00910,map01120,map02020
20	COG,ENOG	NODE_199660_length_609_cov_6.133574_1_609_-	narG	Belongs to the prokaryotic molybdopterin-containing oxidoreductase family	1.3e-89	335.9	Pseudomonas stutzeri group	EC:1.7.5.1	1	C:GO:0005886	C:plasma membrane	K00370,K17050	map00910,map01120,map02020
21	COG,ENOG	NODE_199662_length_609_cov_5.916968_1_609_+	narG	Belongs to the prokaryotic molybdopterin-containing oxidoreductase family	3.7e-89	334.3	Pseudomonas stutzeri group	EC:1.7.5.1	1	C:GO:0005886	C:plasma membrane	K00370,K17050	map00910,map01120,map02020
21	COG,ENOG	NODE_163_length_68208_cov_80.379528_15528_19301_-	narG	Belongs to the prokaryotic molybdopterin-containing oxidoreductase family	0	2639.8	Gammaproteobacteria	EC:1.7.5.1	1	C:GO:0005886	C:plasma membrane	K00370,K17050	map00910,map01120,map02020
21	COG,ENOG	NODE_126127_length_688_cov_2.590837_1_688_+	narG	Belongs to the prokaryotic molybdopterin-containing oxidoreductase family	8.2e-133	479.6	Gammaproteobacteria	EC:1.7.5.1	1	C:GO:0005886	C:plasma membrane	K00370,K17050	map00910,map01120,map02020
22	COG,ENOG	NODE_216918_length_516_cov_2.563991_1_516_+	narG	Belongs to the prokaryotic molybdopterin-containing oxidoreductase family	7.2e-97	359.8	Gammaproteobacteria	EC:1.7.5.1	1	C:GO:0005886	C:plasma membrane	K00370,K17050	map00910,map01120,map02020
22	COG,ENOG	NODE_554895_length_325_cov_1.407407_1_325_+	narG	Belongs to the prokaryotic molybdopterin-containing oxidoreductase family	1.5e-49	201.8	Gammaproteobacteria	EC:1.7.5.1	1	C:GO:0005886	C:plasma membrane	K00370,K17050	map00910,map01120,map02020
23	COG,ENOG	NODE_779127_length_272_cov_1.760369_1_272_-	narG	Belongs to the prokaryotic molybdopterin-containing oxidoreductase family	4.5e-42	176.8	Gammaproteobacteria	EC:1.7.5.1	1	C:GO:0005886	C:plasma membrane	K00370,K17050	map00910,map01120,map02020
23	COG,ENOG	NODE_1079656_length_250_cov_0.892308_1_250_-	narG	Belongs to the prokaryotic molybdopterin-containing oxidoreductase family	5.4e-42	176.4	Gammaproteobacteria	EC:1.7.5.1	1	C:GO:0005886	C:plasma membrane	K00370,K17050	map00910,map01120,map02020
23	COG,ENOG	NODE_72916_length_591_cov_1.777985_1_591_+	narG	Respiratory nitrate reductase alpha N-terminal	1.6e-108	398.7	Pseudomonas aeruginosa group	EC:1.7.5.1	1	C:GO:0005886	C:plasma membrane	K00370,K17050	map00910,map01120,map02020
24	COG,ENOG	NODE_782772_length_207_cov_1.263158_1_207_-	narG	Respiratory nitrate reductase alpha N-terminal	2.7e-28	130.6	Pseudomonas aeruginosa group	EC:1.7.5.1	1	C:GO:0005886	C:plasma membrane	K00370,K17050	map00910,map01120,map02020
24	COG,ENOG	NODE_805797_length_239_cov_1.038043_1_239_+	narG	Belongs to the prokaryotic molybdopterin-containing oxidoreductase family	4.4e-33	146.7	Pseudomonas fluorescens group	EC:1.7.5.1	1	C:GO:0005886	C:plasma membrane	K00370,K17050	map00910,map01120,map02020
24	COG,ENOG	NODE_986213_length_221_cov_1.728916_1_221_+	narG	Belongs to the prokaryotic molybdopterin-containing oxidoreductase family	3e-36	157.1	Pseudomonas stutzeri group	EC:1.7.5.1	1	C:GO:0005886	C:plasma membrane	K00370,K17050	map00910,map01120,map02020
25	COG,ENOG	NODE_745_length_14254_cov_7.852666_1_1062_+	narG	Belongs to the prokaryotic molybdopterin-containing oxidoreductase family	3.4e-170	604.4	Pseudomonas stutzeri group	EC:1.7.5.1	1	C:GO:0005886	C:plasma membrane	K00370,K17050	map00910,map01120,map02020
25	COG,ENOG	NODE_207335_length_539_cov_1.390496_1_502_+	narG	Belongs to the prokaryotic molybdopterin-containing oxidoreductase family	6.1e-93	346.7	Pseudomonas fluorescens group	EC:1.7.5.1	1	C:GO:0005886	C:plasma membrane	K00370,K17050	map00910,map01120,map02020
26	COG,ENOG	NODE_807987_length_274_cov_1.726027_1_274_+	narG	Respiratory nitrate reductase alpha N-terminal	5.7e-42	176.4	Pseudomonas aeruginosa group	EC:1.7.5.1	1	C:GO:0005886	C:plasma membrane	K00370,K17050	map00910,map01120,map02020
26	COG,ENOG	NODE_514636_length_360_cov_1.295082_1_360_-	narG	Respiratory nitrate reductase alpha N-terminal	5.5e-56	223.4	Pseudomonas aeruginosa group	EC:1.7.5.1	1	C:GO:0005886	C:plasma membrane	K00370,K17050	map00910,map01120,map02020
27	COG,ENOG	NODE_731265_length_303_cov_1.306452_1_303_+	narG	Respiratory nitrate reductase alpha N-terminal	1.8e-47	194.9	Pseudomonas aeruginosa group	EC:1.7.5.1	1	C:GO:0005886	C:plasma membrane	K00370,K17050	map00910,map01120,map02020
27	COG,ENOG	NODE_199580_length_530_cov_3.120000_1_530_-	narG	Belongs to the prokaryotic molybdopterin-containing oxidoreductase family	2.1e-72	278.5	Pseudomonas stutzeri group	EC:1.7.5.1	1	C:GO:0005886	C:plasma membrane	K00370,K17050	map00910,map01120,map02020
28	COG,ENOG	NODE_498886_length_405_cov_1.254286_1_405_+	narG	Belongs to the prokaryotic molybdopterin-containing oxidoreductase family	1e-74	285.8	Pseudomonas stutzeri group	EC:1.7.5.1	1	C:GO:0005886	C:plasma membrane	K00370,K17050	map00910,map01120,map02020
29	COG,ENOG	NODE_697582_length_339_cov_1.338028_65_339_+	narG	Belongs to the prokaryotic molybdopterin-containing oxidoreductase family	1.1e-48	198.7	Pseudomonas fluorescens group	EC:1.7.5.1	1	C:GO:0005886	C:plasma membrane	K00370,K17050	map00910,map01120,map02020
29	COG,ENOG	NODE_1982824_length_210_cov_1.200000_1_210_+	narG	Belongs to the prokaryotic molybdopterin-containing oxidoreductase family	1.6e-23	114.8	Pseudomonas stutzeri group	EC:1.7.5.1	1	C:GO:0005886	C:plasma membrane	K00370,K17050	map00910,map01120,map02020
29	COG,ENOG	NODE_204638_length_609_cov_5.041516_1_609_-	narG	Belongs to the prokaryotic molybdopterin-containing oxidoreductase family	1.3e-89	335.9	Pseudomonas stutzeri group	EC:1.7.5.1	1	C:GO:0005886	C:plasma membrane	K00370,K17050	map00910,map01120,map02020
30	COG,ENOG	NODE_204632_length_609_cov_6.303249_1_609_-	narG	Belongs to the prokaryotic molybdopterin-containing oxidoreductase family	3.7e-89	334.3	Pseudomonas stutzeri group	EC:1.7.5.1	1	C:GO:0005886	C:plasma membrane	K00370,K17050	map00910,map01120,map02020
30	COG,ENOG	NODE_367265_length_540_cov_1.600000_421_540_+	narG	Belongs to the prokaryotic molybdopterin-containing oxidoreductase family	1.7e-14	84	Pseudomonas fluorescens group	EC:1.7.5.1	1	C:GO:0005886	C:plasma membrane	K00370,K17050	map00910,map01120,map02020

## Sheet: Pseudomonas narI
Sample	Type	Query ID	Gene Name	EggNOG Description	E-Value	Bit-Score	Best Tax-Level	EC Codes	#GO	GOs	GO Names	KEGG KO	KEGG Pathway
1	COG,ENOG	NODE_254576_length_374_cov_1.799373_28_374_+	narI	Nitrate reductase gamma subunit	7.9e-47	193	Pseudomonas aeruginosa group	EC:1.7.5.1	6	P:GO:0019645; C:GO:0005886; F:GO:0020037; P:GO:0001666; F:GO:0008940; F:GO:0009055	P:anaerobic electron transport chain; P:response to hypoxia; F:electron transfer activity; F:nitrate reductase activity; C:plasma membrane; F:heme binding	K00370,K00374,K02575	map00910,map01120,map02020
2	COG,ENOG	NODE_154_length_64508_cov_68.832079_9043_9693_-	narI	nitrate reductase, gamma subunit	2e-112	411.8	Gammaproteobacteria	EC:1.7.5.1	6	P:GO:0019645; C:GO:0005886; F:GO:0020037; P:GO:0001666; F:GO:0008940; F:GO:0009055	P:anaerobic electron transport chain; P:response to hypoxia; F:electron transfer activity; F:nitrate reductase activity; C:plasma membrane; F:heme binding	K00370,K00374,K02575	map00910,map01120,map02020
3	COG,ENOG	NODE_2427_length_9781_cov_6.406745_5395_6069_+	narI	Nitrate reductase gamma subunit	2.9e-98	364.8	Pseudomonas aeruginosa group	EC:1.7.5.1	6	P:GO:0019645; C:GO:0005886; F:GO:0020037; P:GO:0001666; F:GO:0008940; F:GO:0009055	P:anaerobic electron transport chain; P:response to hypoxia; F:electron transfer activity; F:nitrate reductase activity; C:plasma membrane; F:heme binding	K00370,K00374,K02575	map00910,map01120,map02020
4	COG,ENOG	NODE_492182_length_334_cov_1.623656_144_334_-	narI	nitrate reductase, gamma subunit	4.6e-25	119.8	Pseudomonas stutzeri group	EC:1.7.5.1	6	P:GO:0019645; C:GO:0005886; F:GO:0020037; P:GO:0001666; F:GO:0008940; F:GO:0009055	P:anaerobic electron transport chain; P:response to hypoxia; F:electron transfer activity; F:nitrate reductase activity; C:plasma membrane; F:heme binding	K00370,K00374,K02575	map00910,map01120,map02020
4	COG,ENOG	NODE_763070_length_268_cov_1.610329_87_268_-	narI	nitrate reductase, gamma subunit	8.2e-24	115.5	Pseudomonas stutzeri group	EC:1.7.5.1	6	P:GO:0019645; C:GO:0005886; F:GO:0020037; P:GO:0001666; F:GO:0008940; F:GO:0009055	P:anaerobic electron transport chain; P:response to hypoxia; F:electron transfer activity; F:nitrate reductase activity; C:plasma membrane; F:heme binding	K00370,K00374,K02575	map00910,map01120,map02020
5	COG,ENOG	NODE_1056797_length_248_cov_0.989637_1_248_+	narI	Nitrate reductase gamma subunit	4.1e-34	150.2	Pseudomonas aeruginosa group	EC:1.7.5.1	6	P:GO:0019645; C:GO:0005886; F:GO:0020037; P:GO:0001666; F:GO:0008940; F:GO:0009055	P:anaerobic electron transport chain; P:response to hypoxia; F:electron transfer activity; F:nitrate reductase activity; C:plasma membrane; F:heme binding	K00370,K00374,K02575	map00910,map01120,map02020
5	COG,ENOG	NODE_515911_length_301_cov_1.934959_1_301_-	narI	Nitrate reductase gamma subunit	2.2e-36	157.9	Pseudomonas aeruginosa group	EC:1.7.5.1	6	P:GO:0019645; C:GO:0005886; F:GO:0020037; P:GO:0001666; F:GO:0008940; F:GO:0009055	P:anaerobic electron transport chain; P:response to hypoxia; F:electron transfer activity; F:nitrate reductase activity; C:plasma membrane; F:heme binding	K00370,K00374,K02575	map00910,map01120,map02020
6	COG,ENOG	NODE_522915_length_299_cov_1.676230_1_159_-	narI	Nitrate reductase gamma subunit	7.6e-21	105.5	Pseudomonas aeruginosa group	EC:1.7.5.1	6	P:GO:0019645; C:GO:0005886; F:GO:0020037; P:GO:0001666; F:GO:0008940; F:GO:0009055	P:anaerobic electron transport chain; P:response to hypoxia; F:electron transfer activity; F:nitrate reductase activity; C:plasma membrane; F:heme binding	K00370,K00374,K02575	map00910,map01120,map02020
6	COG,ENOG	NODE_217866_length_536_cov_2.172557_288_536_+	narI	Nitrate reductase gamma subunit	2.4e-37	161	Pseudomonas aeruginosa group	EC:1.7.5.1	6	P:GO:0019645; C:GO:0005886; F:GO:0020037; P:GO:0001666; F:GO:0008940; F:GO:0009055	P:anaerobic electron transport chain; P:response to hypoxia; F:electron transfer activity; F:nitrate reductase activity; C:plasma membrane; F:heme binding	K00370,K00374,K02575	map00910,map01120,map02020
7	COG,ENOG	NODE_639790_length_320_cov_1.743396_1_215_+	narI	Nitrate reductase gamma subunit	4.2e-27	126.7	Pseudomonas aeruginosa group	EC:1.7.5.1	6	P:GO:0019645; C:GO:0005886; F:GO:0020037; P:GO:0001666; F:GO:0008940; F:GO:0009055	P:anaerobic electron transport chain; P:response to hypoxia; F:electron transfer activity; F:nitrate reductase activity; C:plasma membrane; F:heme binding	K00370,K00374,K02575	map00910,map01120,map02020
8	COG,ENOG	NODE_119_length_97551_cov_93.989774_46680_47369_-	narI	nitrate reductase, gamma subunit	2.2e-117	428.3	Gammaproteobacteria	EC:1.7.5.1	6	P:GO:0019645; C:GO:0005886; F:GO:0020037; P:GO:0001666; F:GO:0008940; F:GO:0009055	P:anaerobic electron transport chain; P:response to hypoxia; F:electron transfer activity; F:nitrate reductase activity; C:plasma membrane; F:heme binding	K00370,K00374,K02575	map00910,map01120,map02020
9	COG,ENOG	NODE_160_length_74238_cov_32.986412_18775_19425_-	narI	nitrate reductase, gamma subunit	2e-112	411.8	Gammaproteobacteria	EC:1.7.5.1	6	P:GO:0019645; C:GO:0005886; F:GO:0020037; P:GO:0001666; F:GO:0008940; F:GO:0009055	P:anaerobic electron transport chain; P:response to hypoxia; F:electron transfer activity; F:nitrate reductase activity; C:plasma membrane; F:heme binding	K00370,K00374,K02575	map00910,map01120,map02020
10	COG,ENOG	NODE_15794_length_2235_cov_6.907339_737_1426_-	narI	nitrate reductase, gamma subunit	3.8e-117	427.6	Gammaproteobacteria	EC:1.7.5.1	6	P:GO:0019645; C:GO:0005886; F:GO:0020037; P:GO:0001666; F:GO:0008940; F:GO:0009055	P:anaerobic electron transport chain; P:response to hypoxia; F:electron transfer activity; F:nitrate reductase activity; C:plasma membrane; F:heme binding	K00370,K00374,K02575	map00910,map01120,map02020
10	COG,ENOG	NODE_193305_length_595_cov_1.579630_1_274_+	narI	Nitrate reductase gamma subunit	1.2e-19	102.1	Pseudonocardiales	EC:1.7.5.1	5	P:GO:0019645; C:GO:0044799; F:GO:0020037; F:GO:0008940; F:GO:0009055	P:anaerobic electron transport chain; F:electron transfer activity; C:NarGHI complex; F:nitrate reductase activity; F:heme binding	K00374,K02575	map00910,map01120,map02020
11	COG,ENOG	NODE_72365_length_1145_cov_5.046789_1_609_-	narI	nitrate reductase, gamma subunit	9.8e-101	372.9	Gammaproteobacteria	EC:1.7.5.1	6	P:GO:0019645; C:GO:0005886; F:GO:0020037; P:GO:0001666; F:GO:0008940; F:GO:0009055	P:anaerobic electron transport chain; P:response to hypoxia; F:electron transfer activity; F:nitrate reductase activity; C:plasma membrane; F:heme binding	K00370,K00374,K02575	map00910,map01120,map02020
12	COG,ENOG	NODE_1045443_length_266_cov_1.819905_1_266_-	narI	nitrate reductase, gamma subunit	4.1e-24	117.1	Gammaproteobacteria	EC:1.7.5.1	6	P:GO:0019645; C:GO:0005886; F:GO:0020037; P:GO:0001666; F:GO:0008940; F:GO:0009055	P:anaerobic electron transport chain; P:response to hypoxia; F:electron transfer activity; F:nitrate reductase activity; C:plasma membrane; F:heme binding	K00370,K00374,K02575	map00910,map01120,map02020
13	COG,ENOG	NODE_423895_length_417_cov_1.375691_1_417_+	narI	Nitrate reductase gamma subunit	3.8e-53	214.2	Pseudomonas aeruginosa group	EC:1.7.5.1	6	P:GO:0019645; C:GO:0005886; F:GO:0020037; P:GO:0001666; F:GO:0008940; F:GO:0009055	P:anaerobic electron transport chain; P:response to hypoxia; F:electron transfer activity; F:nitrate reductase activity; C:plasma membrane; F:heme binding	K00370,K00374,K02575	map00910,map01120,map02020
14	COG,ENOG	NODE_23_length_224170_cov_85.079977_18775_19425_-	narI	nitrate reductase, gamma subunit	2e-112	411.8	Gammaproteobacteria	EC:1.7.5.1	6	P:GO:0019645; C:GO:0005886; F:GO:0020037; P:GO:0001666; F:GO:0008940; F:GO:0009055	P:anaerobic electron transport chain; P:response to hypoxia; F:electron transfer activity; F:nitrate reductase activity; C:plasma membrane; F:heme binding	K00370,K00374,K02575	map00910,map01120,map02020
15	COG,ENOG	NODE_471784_length_307_cov_2.559524_137_307_+	narI	nitrate reductase, gamma subunit	5.9e-24	115.9	Gammaproteobacteria	EC:1.7.5.1	6	P:GO:0019645; C:GO:0044799; F:GO:0020037; P:GO:0001666; F:GO:0008940; F:GO:0009055	P:anaerobic electron transport chain; P:response to hypoxia; F:electron transfer activity; C:NarGHI complex; F:nitrate reductase activity; F:heme binding	K00370,K00374,K02575	map00910,map01120,map02020
16	COG,ENOG	NODE_654728_length_264_cov_0.909091_156_264_-	narI	nitrate reductase, gamma subunit	1.3e-10	70.9	Gammaproteobacteria	EC:1.7.5.1	6	P:GO:0019645; C:GO:0005886; F:GO:0020037; P:GO:0001666; F:GO:0008940; F:GO:0009055	P:anaerobic electron transport chain; P:response to hypoxia; F:electron transfer activity; F:nitrate reductase activity; C:plasma membrane; F:heme binding	K00370,K00374,K02575	map00910,map01120,map02020
16	COG,ENOG	NODE_699950_length_259_cov_1.460784_1_259_-	narI	nitrate reductase, gamma subunit	2e-27	127.9	Gammaproteobacteria	EC:1.7.5.1	6	P:GO:0019645; C:GO:0005886; F:GO:0020037; P:GO:0001666; F:GO:0008940; F:GO:0009055	P:anaerobic electron transport chain; P:response to hypoxia; F:electron transfer activity; F:nitrate reductase activity; C:plasma membrane; F:heme binding	K00370,K00374,K02575	map00910,map01120,map02020
17	COG,ENOG	NODE_744938_length_255_cov_0.955000_1_255_+	narI	nitrate reductase, gamma subunit	1.4e-32	145.2	Gammaproteobacteria	EC:1.7.5.1	6	P:GO:0019645; C:GO:0005886; F:GO:0020037; P:GO:0001666; F:GO:0008940; F:GO:0009055	P:anaerobic electron transport chain; P:response to hypoxia; F:electron transfer activity; F:nitrate reductase activity; C:plasma membrane; F:heme binding	K00370,K00374,K02575	map00910,map01120,map02020
18	COG,ENOG	NODE_1003273_length_232_cov_1.084746_1_232_+	narI	nitrate reductase, gamma subunit	1.4e-22	111.7	Gammaproteobacteria	EC:1.7.5.1	6	P:GO:0019645; C:GO:0005886; F:GO:0020037; P:GO:0001666; F:GO:0008940; F:GO:0009055	P:anaerobic electron transport chain; P:response to hypoxia; F:electron transfer activity; F:nitrate reductase activity; C:plasma membrane; F:heme binding	K00370,K00374,K02575	map00910,map01120,map02020
19	COG,ENOG	NODE_78_length_64774_cov_23.085848_55067_55732_+	narI	nitrate reductase, gamma subunit	5.8e-115	420.2	Gammaproteobacteria	EC:1.7.5.1	6	P:GO:0019645; C:GO:0005886; F:GO:0020037; P:GO:0001666; F:GO:0008940; F:GO:0009055	P:anaerobic electron transport chain; P:response to hypoxia; F:electron transfer activity; F:nitrate reductase activity; C:plasma membrane; F:heme binding	K00370,K00374,K02575	map00910,map01120,map02020
20	COG,ENOG	NODE_163_length_68208_cov_80.379528_12556_13206_-	narI	nitrate reductase, gamma subunit	2e-112	411.8	Gammaproteobacteria	EC:1.7.5.1	6	P:GO:0019645; C:GO:0005886; F:GO:0020037; P:GO:0001666; F:GO:0008940; F:GO:0009055	P:anaerobic electron transport chain; P:response to hypoxia; F:electron transfer activity; F:nitrate reductase activity; C:plasma membrane; F:heme binding	K00370,K00374,K02575	map00910,map01120,map02020
20	COG,ENOG	NODE_11152_length_2615_cov_2.717578_1791_2453_+	narI	nitrate reductase, gamma subunit	2.7e-112	411.4	Gammaproteobacteria	EC:1.7.5.1	6	P:GO:0019645; C:GO:0005886; F:GO:0020037; P:GO:0001666; F:GO:0008940; F:GO:0009055	P:anaerobic electron transport chain; P:response to hypoxia; F:electron transfer activity; F:nitrate reductase activity; C:plasma membrane; F:heme binding	K00370,K00374,K02575	map00910,map01120,map02020
20	COG,ENOG	NODE_747972_length_278_cov_1.713004_1_278_+	narI	nitrate reductase, gamma subunit	1.1e-21	109	Gammaproteobacteria	EC:1.7.5.1	6	P:GO:0019645; C:GO:0005886; F:GO:0020037; P:GO:0001666; F:GO:0008940; F:GO:0009055	P:anaerobic electron transport chain; P:response to hypoxia; F:electron transfer activity; F:nitrate reductase activity; C:plasma membrane; F:heme binding	K00370,K00374,K02575	map00910,map01120,map02020
21	COG,ENOG	NODE_31_length_260953_cov_114.085106_54799_55464_+	narI	nitrate reductase, gamma subunit	5.8e-115	420.2	Gammaproteobacteria	EC:1.7.5.1	6	P:GO:0019645; C:GO:0005886; F:GO:0020037; P:GO:0001666; F:GO:0008940; F:GO:0009055	P:anaerobic electron transport chain; P:response to hypoxia; F:electron transfer activity; F:nitrate reductase activity; C:plasma membrane; F:heme binding	K00370,K00374,K02575	map00910,map01120,map02020
22	COG,ENOG	NODE_148_length_75152_cov_14.325899_28484_29173_+	narI	nitrate reductase, gamma subunit	2.2e-117	428.3	Gammaproteobacteria	EC:1.7.5.1	6	P:GO:0019645; C:GO:0005886; F:GO:0020037; P:GO:0001666; F:GO:0008940; F:GO:0009055	P:anaerobic electron transport chain; P:response to hypoxia; F:electron transfer activity; F:nitrate reductase activity; C:plasma membrane; F:heme binding	K00370,K00374,K02575	map00910,map01120,map02020
22	COG,ENOG	NODE_14593_length_1745_cov_3.652071_876_1538_-	narI	nitrate reductase, gamma subunit	2.7e-112	411.4	Gammaproteobacteria	EC:1.7.5.1	6	P:GO:0019645; C:GO:0005886; F:GO:0020037; P:GO:0001666; F:GO:0008940; F:GO:0009055	P:anaerobic electron transport chain; P:response to hypoxia; F:electron transfer activity; F:nitrate reductase activity; C:plasma membrane; F:heme binding	K00370,K00374,K02575	map00910,map01120,map02020
22	COG,ENOG	NODE_751807_length_244_cov_1.010582_1_159_-	narI	Nitrate reductase gamma subunit	2.4e-19	100.5	Pseudomonas aeruginosa group	EC:1.7.5.1	6	P:GO:0019645; C:GO:0005886; F:GO:0020037; P:GO:0001666; F:GO:0008940; F:GO:0009055	P:anaerobic electron transport chain; P:response to hypoxia; F:electron transfer activity; F:nitrate reductase activity; C:plasma membrane; F:heme binding	K00370,K00374,K02575	map00910,map01120,map02020
23	COG,ENOG	NODE_74_length_73626_cov_109.374495_54799_55464_+	narI	nitrate reductase, gamma subunit	5.8e-115	420.2	Gammaproteobacteria	EC:1.7.5.1	6	P:GO:0019645; C:GO:0005886; F:GO:0020037; P:GO:0001666; F:GO:0008940; F:GO:0009055	P:anaerobic electron transport chain; P:response to hypoxia; F:electron transfer activity; F:nitrate reductase activity; C:plasma membrane; F:heme binding	K00370,K00374,K02575	map00910,map01120,map02020
23	COG,ENOG	NODE_80803_length_897_cov_2.845606_1_67_+	narI	nitrate reductase, gamma subunit	0.0013	47	Gammaproteobacteria	EC:1.7.5.1	6	P:GO:0019645; C:GO:0005886; F:GO:0020037; P:GO:0001666; F:GO:0008940; F:GO:0009055	P:anaerobic electron transport chain; P:response to hypoxia; F:electron transfer activity; F:nitrate reductase activity; C:plasma membrane; F:heme binding	K00370,K00374,K02575	map00910,map01120,map02020
23	COG,ENOG	NODE_80545_length_899_cov_1.636256_1_105_+	narI	nitrate reductase, gamma subunit	1.4e-09	67.4	Gammaproteobacteria	EC:1.7.5.1	6	P:GO:0019645; C:GO:0005886; F:GO:0020037; P:GO:0001666; F:GO:0008940; F:GO:0009055	P:anaerobic electron transport chain; P:response to hypoxia; F:electron transfer activity; F:nitrate reductase activity; C:plasma membrane; F:heme binding	K00370,K00374,K02575	map00910,map01120,map02020
24	COG,ENOG	NODE_214048_length_530_cov_1.997895_430_530_+	narI	nitrate reductase, gamma subunit	7.6e-11	71.6	Gammaproteobacteria	EC:1.7.5.1	6	P:GO:0019645; C:GO:0005886; F:GO:0020037; P:GO:0001666; F:GO:0008940; F:GO:0009055	P:anaerobic electron transport chain; P:response to hypoxia; F:electron transfer activity; F:nitrate reductase activity; C:plasma membrane; F:heme binding	K00370,K00374,K02575	map00910,map01120,map02020
24	COG,ENOG	NODE_1003281_length_256_cov_2.363184_1_256_-	narI	nitrate reductase, gamma subunit	4.6e-36	156.8	Gammaproteobacteria	EC:1.7.5.1	6	P:GO:0019645; C:GO:0005886; F:GO:0020037; P:GO:0001666; F:GO:0008940; F:GO:0009055	P:anaerobic electron transport chain; P:response to hypoxia; F:electron transfer activity; F:nitrate reductase activity; C:plasma membrane; F:heme binding	K00370,K00374,K02575	map00910,map01120,map02020
25	COG,ENOG	NODE_35_length_116788_cov_55.923826_18775_19425_-	narI	nitrate reductase, gamma subunit	2e-112	411.8	Gammaproteobacteria	EC:1.7.5.1	6	P:GO:0019645; C:GO:0005886; F:GO:0020037; P:GO:0001666; F:GO:0008940; F:GO:0009055	P:anaerobic electron transport chain; P:response to hypoxia; F:electron transfer activity; F:nitrate reductase activity; C:plasma membrane; F:heme binding	K00370,K00374,K02575	map00910,map01120,map02020
25	COG,ENOG	NODE_2547_length_8311_cov_15.154554_6773_7435_-	narI	nitrate reductase, gamma subunit	9.3e-113	412.9	Gammaproteobacteria	EC:1.7.5.1	6	P:GO:0019645; C:GO:0005886; F:GO:0020037; P:GO:0001666; F:GO:0008940; F:GO:0009055	P:anaerobic electron transport chain; P:response to hypoxia; F:electron transfer activity; F:nitrate reductase activity; C:plasma membrane; F:heme binding	K00370,K00374,K02575	map00910,map01120,map02020
26	COG,ENOG	NODE_11015_length_3348_cov_26.408442_1378_2067_+	narI	nitrate reductase, gamma subunit	4.2e-116	424.1	Gammaproteobacteria	EC:1.7.5.1	6	P:GO:0019645; C:GO:0005886; F:GO:0020037; P:GO:0001666; F:GO:0008940; F:GO:0009055	P:anaerobic electron transport chain; P:response to hypoxia; F:electron transfer activity; F:nitrate reductase activity; C:plasma membrane; F:heme binding	K00370,K00374,K02575	map00910,map01120,map02020
26	COG,ENOG	NODE_20087_length_2302_cov_30.467290_1522_2211_-	narI	nitrate reductase, gamma subunit	1.1e-116	426	Gammaproteobacteria	EC:1.7.5.1	6	P:GO:0019645; C:GO:0005886; F:GO:0020037; P:GO:0001666; F:GO:0008940; F:GO:0009055	P:anaerobic electron transport chain; P:response to hypoxia; F:electron transfer activity; F:nitrate reductase activity; C:plasma membrane; F:heme binding	K00370,K00374,K02575	map00910,map01120,map02020
26	COG,ENOG	NODE_638533_length_325_cov_1.262963_170_325_-	narI	nitrate reductase, gamma subunit	2.3e-06	57.4	Gammaproteobacteria	EC:1.7.5.1	6	P:GO:0019645; C:GO:0005886; F:GO:0020037; P:GO:0001666; F:GO:0008940; F:GO:0009055	P:anaerobic electron transport chain; P:response to hypoxia; F:electron transfer activity; F:nitrate reductase activity; C:plasma membrane; F:heme binding	K00370,K00374,K02575	map00910,map01120,map02020
27	COG,ENOG	NODE_67_length_73984_cov_34.888799_54801_55466_+	narI	nitrate reductase, gamma subunit	5.8e-115	420.2	Gammaproteobacteria	EC:1.7.5.1	6	P:GO:0019645; C:GO:0005886; F:GO:0020037; P:GO:0001666; F:GO:0008940; F:GO:0009055	P:anaerobic electron transport chain; P:response to hypoxia; F:electron transfer activity; F:nitrate reductase activity; C:plasma membrane; F:heme binding	K00370,K00374,K02575	map00910,map01120,map02020
27	COG,ENOG	NODE_26_length_88230_cov_11.589544_6775_7437_-	narI	nitrate reductase, gamma subunit	2.7e-112	411.4	Gammaproteobacteria	EC:1.7.5.1	6	P:GO:0019645; C:GO:0005886; F:GO:0020037; P:GO:0001666; F:GO:0008940; F:GO:0009055	P:anaerobic electron transport chain; P:response to hypoxia; F:electron transfer activity; F:nitrate reductase activity; C:plasma membrane; F:heme binding	K00370,K00374,K02575	map00910,map01120,map02020
27	COG,ENOG	NODE_11841_length_3586_cov_8.508921_623_1273_-	narI	nitrate reductase, gamma subunit	2e-112	411.8	Gammaproteobacteria	EC:1.7.5.1	6	P:GO:0019645; C:GO:0005886; F:GO:0020037; P:GO:0001666; F:GO:0008940; F:GO:0009055	P:anaerobic electron transport chain; P:response to hypoxia; F:electron transfer activity; F:nitrate reductase activity; C:plasma membrane; F:heme binding	K00370,K00374,K02575	map00910,map01120,map02020
28	COG,ENOG	NODE_30469_length_2045_cov_2.876382_622_1311_+	narI	nitrate reductase, gamma subunit	8.4e-117	426.4	Gammaproteobacteria	EC:1.7.5.1	6	P:GO:0019645; C:GO:0005886; F:GO:0020037; P:GO:0001666; F:GO:0008940; F:GO:0009055	P:anaerobic electron transport chain; P:response to hypoxia; F:electron transfer activity; F:nitrate reductase activity; C:plasma membrane; F:heme binding	K00370,K00374,K02575	map00910,map01120,map02020
28	COG,ENOG	NODE_1809681_length_221_cov_1.144578_1_221_+	narI	nitrate reductase, gamma subunit	2.1e-26	124.4	Gammaproteobacteria	EC:1.7.5.1	6	P:GO:0019645; C:GO:0005886; F:GO:0020037; P:GO:0001666; F:GO:0008940; F:GO:0009055	P:anaerobic electron transport chain; P:response to hypoxia; F:electron transfer activity; F:nitrate reductase activity; C:plasma membrane; F:heme binding	K00370,K00374,K02575	map00910,map01120,map02020
28	COG,ENOG	NODE_356_length_31196_cov_25.877043_9043_9693_-	narI	nitrate reductase, gamma subunit	2e-112	411.8	Gammaproteobacteria	EC:1.7.5.1	6	P:GO:0019645; C:GO:0005886; F:GO:0020037; P:GO:0001666; F:GO:0008940; F:GO:0009055	P:anaerobic electron transport chain; P:response to hypoxia; F:electron transfer activity; F:nitrate reductase activity; C:plasma membrane; F:heme binding	K00370,K00374,K02575	map00910,map01120,map02020
29	COG,ENOG	NODE_3711_length_7376_cov_7.771752_6775_7376_-	narI	nitrate reductase, gamma subunit	7.5e-98	363.2	Gammaproteobacteria	EC:1.7.5.1	6	P:GO:0019645; C:GO:0005886; F:GO:0020037; P:GO:0001666; F:GO:0008940; F:GO:0009055	P:anaerobic electron transport chain; P:response to hypoxia; F:electron transfer activity; F:nitrate reductase activity; C:plasma membrane; F:heme binding	K00370,K00374,K02575	map00910,map01120,map02020
29	COG,ENOG	NODE_31538_length_1769_cov_7.137106_1_116_-	narI	nitrate reductase, gamma subunit	2.5e-13	80.1	Gammaproteobacteria	EC:1.7.5.1	6	P:GO:0019645; C:GO:0005886; F:GO:0020037; P:GO:0001666; F:GO:0008940; F:GO:0009055	P:anaerobic electron transport chain; P:response to hypoxia; F:electron transfer activity; F:nitrate reductase activity; C:plasma membrane; F:heme binding	K00370,K00374,K02575	map00910,map01120,map02020
29	COG,ENOG	NODE_118208_length_825_cov_2.423377_221_825_-	narI	nitrate reductase, gamma subunit	7.3e-101	373.2	Gammaproteobacteria	EC:1.7.5.1	6	P:GO:0019645; C:GO:0005886; F:GO:0020037; P:GO:0001666; F:GO:0008940; F:GO:0009055	P:anaerobic electron transport chain; P:response to hypoxia; F:electron transfer activity; F:nitrate reductase activity; C:plasma membrane; F:heme binding	K00370,K00374,K02575	map00910,map01120,map02020
29	COG,ENOG	NODE_581532_length_353_cov_1.610738_43_353_+	narI	nitrate reductase, gamma subunit	7.6e-33	146.4	Gammaproteobacteria	EC:1.7.5.1	6	P:GO:0019645; C:GO:0005886; F:GO:0020037; P:GO:0001666; F:GO:0008940; F:GO:0009055	P:anaerobic electron transport chain; P:response to hypoxia; F:electron transfer activity; F:nitrate reductase activity; C:plasma membrane; F:heme binding	K00370,K00374,K02575	map00910,map01120,map02020
29	COG,ENOG	NODE_2706_length_13458_cov_18.492576_877_1542_+	narI	nitrate reductase, gamma subunit	5.8e-115	420.2	Gammaproteobacteria	EC:1.7.5.1	6	P:GO:0019645; C:GO:0005886; F:GO:0020037; P:GO:0001666; F:GO:0008940; F:GO:0009055	P:anaerobic electron transport chain; P:response to hypoxia; F:electron transfer activity; F:nitrate reductase activity; C:plasma membrane; F:heme binding	K00370,K00374,K02575	map00910,map01120,map02020
30	COG,ENOG	NODE_4984_length_8811_cov_70.343993_7777_8439_+	narI	nitrate reductase, gamma subunit	2.7e-112	411.4	Gammaproteobacteria	EC:1.7.5.1	6	P:GO:0019645; C:GO:0005886; F:GO:0020037; P:GO:0001666; F:GO:0008940; F:GO:0009055	P:anaerobic electron transport chain; P:response to hypoxia; F:electron transfer activity; F:nitrate reductase activity; C:plasma membrane; F:heme binding	K00370,K00374,K02575	map00910,map01120,map02020
30	COG,ENOG	NODE_9450_length_5524_cov_5.429695_1962_2651_+	narI	nitrate reductase, gamma subunit	1.1e-116	426	Gammaproteobacteria	EC:1.7.5.1	6	P:GO:0019645; C:GO:0005886; F:GO:0020037; P:GO:0001666; F:GO:0008940; F:GO:0009055	P:anaerobic electron transport chain; P:response to hypoxia; F:electron transfer activity; F:nitrate reductase activity; C:plasma membrane; F:heme binding	K00370,K00374,K02575	map00910,map01120,map02020

## Sheet: Pseudomonas narH
Sample	Type	Query ID	Gene Name	EggNOG Description	E-Value	Bit-Score	Best Tax-Level	EC Codes	#GO	GOs	GO Names	KEGG KO	KEGG Pathway
3	COG,ENOG	NODE_2427_length_9781_cov_6.406745_3085_4623_+	narH	one of 3 nitrate reductases in E. coli and in E. coli is expressed when nitrate levels are high	1.8e-297	1027.7	Pseudomonas fluorescens group	EC:1.7.5.1	0			K00371	map00910,map01120,map02020
4	COG,ENOG	NODE_155150_length_580_cov_1.363810_1_580_-	narH	one of 3 nitrate reductases in E. coli and in E. coli is expressed when nitrate levels are high	1.1e-103	382.5	Pseudomonas fluorescens group	EC:1.7.5.1	0			K00371	map00910,map01120,map02020
4	COG,ENOG	NODE_186741_length_528_cov_2.718816_1_496_+	narH	one of 3 nitrate reductases in E. coli and in E. coli is expressed when nitrate levels are high	5e-79	300.4	Pseudomonas fluorescens group	EC:1.7.5.1	0			K00371	map00910,map01120,map02020
5	COG,ENOG	NODE_189645_length_476_cov_1.821853_1_434_+	narH	Respiratory nitrate reductase beta C-terminal	4.8e-70	270.4	Pseudomonas aeruginosa group	EC:1.7.5.1	0			K00371	map00910,map01120,map02020
6	COG,ENOG	NODE_132_length_64506_cov_17.890971_52494_54032_+	narH	nitrate reductase beta subunit	0	1075.8	Gammaproteobacteria	EC:1.7.5.1	0			K00371	map00910,map01120,map02020
6	COG,ENOG	NODE_919_length_18463_cov_7.278249_1_1431_+	narH	nitrate reductase beta subunit	6.1e-287	992.6	Gammaproteobacteria	EC:1.7.5.1	9	P:GO:0019645; C:GO:0031235; P:GO:0042126; C:GO:0044799; F:GO:0008940; F:GO:0051538; F:GO:0051539; F:GO:0009055; P:GO:0006974	P:anaerobic electron transport chain; P:cellular response to DNA damage stimulus; F:electron transfer activity; P:nitrate metabolic process; C:intrinsic component of the cytoplasmic side of the plasma membrane; F:3 iron, 4 sulfur cluster binding; F:4 iron, 4 sulfur cluster binding; C:NarGHI complex; F:nitrate reductase activity	K00371	map00910,map01120,map02020
6	COG,ENOG	NODE_37572_length_1442_cov_5.833453_1_187_-	narH	nitrate reductase beta subunit	2.9e-32	143.7	Gammaproteobacteria	EC:1.7.5.1	9	P:GO:0019645; C:GO:0031235; P:GO:0042126; C:GO:0044799; F:GO:0008940; F:GO:0051538; F:GO:0051539; F:GO:0009055; P:GO:0006974	P:anaerobic electron transport chain; P:cellular response to DNA damage stimulus; F:electron transfer activity; P:nitrate metabolic process; C:intrinsic component of the cytoplasmic side of the plasma membrane; F:3 iron, 4 sulfur cluster binding; F:4 iron, 4 sulfur cluster binding; C:NarGHI complex; F:nitrate reductase activity	K00371	map00910,map01120,map02020
6	COG,ENOG	NODE_362733_length_417_cov_1.839779_1_417_+	narH	nitrate reductase beta subunit	7.9e-75	286.2	Gammaproteobacteria	EC:1.7.5.1	9	P:GO:0019645; C:GO:0031235; P:GO:0042126; C:GO:0044799; F:GO:0008940; F:GO:0051538; F:GO:0051539; F:GO:0009055; P:GO:0006974	P:anaerobic electron transport chain; P:cellular response to DNA damage stimulus; F:electron transfer activity; P:nitrate metabolic process; C:intrinsic component of the cytoplasmic side of the plasma membrane; F:3 iron, 4 sulfur cluster binding; F:4 iron, 4 sulfur cluster binding; C:NarGHI complex; F:nitrate reductase activity	K00371	map00910,map01120,map02020
6	COG,ENOG	NODE_663940_length_314_cov_2.216216_1_314_-	narH	nitrate reductase beta subunit	5.8e-49	199.9	Gammaproteobacteria	EC:1.7.5.1	0			K00371	map00910,map01120,map02020
7	COG,ENOG	NODE_119_length_97551_cov_93.989774_48124_49659_-	narH	nitrate reductase beta subunit	5.50E-310	1069.3	Gammaproteobacteria	EC:1.7.5.1	9	P:GO:0019645; C:GO:0031235; P:GO:0042126; C:GO:0044799; F:GO:0008940; F:GO:0051538; F:GO:0051539; F:GO:0009055; P:GO:0006974	P:anaerobic electron transport chain; P:cellular response to DNA damage stimulus; F:electron transfer activity; P:nitrate metabolic process; C:intrinsic component of the cytoplasmic side of the plasma membrane; F:3 iron, 4 sulfur cluster binding; F:4 iron, 4 sulfur cluster binding; C:NarGHI complex; F:nitrate reductase activity	K00371	map00910,map01120,map02020
7	COG,ENOG	NODE_160_length_74238_cov_32.986412_20207_21745_-	narH	nitrate reductase beta subunit	0	1075.8	Gammaproteobacteria	EC:1.7.5.1	0			K00371	map00910,map01120,map02020
7	COG,ENOG	NODE_146257_length_640_cov_6.388034_1_640_+	narH	nitrate reductase beta subunit	6.8e-129	466.5	Gammaproteobacteria	EC:1.7.5.1	9	P:GO:0019645; C:GO:0031235; P:GO:0042126; C:GO:0044799; F:GO:0008940; F:GO:0051538; F:GO:0051539; F:GO:0009055; P:GO:0006974	P:anaerobic electron transport chain; P:cellular response to DNA damage stimulus; F:electron transfer activity; P:nitrate metabolic process; C:intrinsic component of the cytoplasmic side of the plasma membrane; F:3 iron, 4 sulfur cluster binding; F:4 iron, 4 sulfur cluster binding; C:NarGHI complex; F:nitrate reductase activity	K00371	map00910,map01120,map02020
8	COG,ENOG	NODE_661912_length_326_cov_1.416974_1_326_+	narH	one of 3 nitrate reductases in E. coli and in E. coli is expressed when nitrate levels are high	5.5e-52	209.9	Pseudomonas fluorescens group	EC:1.7.5.1	0			K00371	map00910,map01120,map02020
9	COG,ENOG	NODE_253245_length_550_cov_4.220202_1_550_-	narH	nitrate reductase beta subunit	4.3e-108	397.1	Gammaproteobacteria	EC:1.7.5.1	0			K00371	map00910,map01120,map02020
10	COG,ENOG	NODE_743645_length_313_cov_1.488372_1_313_-	narH	one of 3 nitrate reductases in E. coli and in E. coli is expressed when nitrate levels are high	1e-42	179.1	Pseudomonas fluorescens group	EC:1.7.5.1	0			K00371	map00910,map01120,map02020
12	COG,ENOG	NODE_931498_length_238_cov_1.956284_1_238_-	narH	Nitrate reductase beta subunit	3.9e-34	150.2	Pseudomonas stutzeri group	EC:1.7.5.1	0			K00371	map00910,map01120,map02020
12	COG,ENOG	NODE_961923_length_236_cov_1.055249_1_236_+	narH	one of 3 nitrate reductases in E. coli and in E. coli is expressed when nitrate levels are high	7e-28	129.4	Pseudomonas fluorescens group	EC:1.7.5.1	0			K00371	map00910,map01120,map02020
13	COG,ENOG	NODE_78_length_64774_cov_23.085848_52762_54300_+	narH	nitrate reductase beta subunit	0	1075.8	Gammaproteobacteria	EC:1.7.5.1	0			K00371	map00910,map01120,map02020
13	COG,ENOG	NODE_161738_length_682_cov_3.116427_327_682_+	narH	nitrate reductase beta subunit	3.9e-57	227.3	Gammaproteobacteria	EC:1.7.5.1	0			K00371	map00910,map01120,map02020
14	COG,ENOG	NODE_163_length_68208_cov_80.379528_13988_15526_-	narH	nitrate reductase beta subunit	0	1075.8	Gammaproteobacteria	EC:1.7.5.1	0			K00371	map00910,map01120,map02020
14	COG,ENOG	NODE_11152_length_2615_cov_2.717578_1_1024_+	narH	nitrate reductase beta subunit	6.2e-193	679.9	Gammaproteobacteria	EC:1.7.5.1	0			K00371	map00910,map01120,map02020
14	COG,ENOG	NODE_322483_length_423_cov_0.975543_1_94_-	narH	nitrate reductase beta subunit	0.016	43.9	Gammaproteobacteria	EC:1.7.5.1	1	C:GO:0042597	C:periplasmic space	K00371,K16965,K17048,K17051	map00642,map00910,map00920,map01100,map01120,map01220,map02020
14	COG,ENOG	NODE_412339_length_375_cov_1.187500_1_375_-	narH	nitrate reductase beta subunit	6.4e-63	246.5	Gammaproteobacteria	EC:1.7.5.1	9	P:GO:0019645; C:GO:0031235; P:GO:0042126; C:GO:0044799; F:GO:0008940; F:GO:0051538; F:GO:0051539; F:GO:0009055; P:GO:0006974	P:anaerobic electron transport chain; P:cellular response to DNA damage stimulus; F:electron transfer activity; P:nitrate metabolic process; C:intrinsic component of the cytoplasmic side of the plasma membrane; F:3 iron, 4 sulfur cluster binding; F:4 iron, 4 sulfur cluster binding; C:NarGHI complex; F:nitrate reductase activity	K00371	map00910,map01120,map02020
14	COG,ENOG	NODE_745453_length_279_cov_1.174107_191_279_-	narH	nitrate reductase beta subunit	0.0028	45.8	Gammaproteobacteria	EC:1.7.5.1	0			K00371	map00910,map01120,map02020
15	COG,ENOG	NODE_381164_length_261_cov_1.849515_191_261_-	narH	Respiratory nitrate reductase beta C-terminal	0.0037	45.4	Pseudomonas aeruginosa group	EC:1.7.5.1	0			K00371	map00910,map01120,map02020
15	COG,ENOG	NODE_585833_length_232_cov_1.084746_1_232_-	narH	Nitrate reductase beta subunit	1.7e-34	151.4	Pseudomonas stutzeri group	EC:1.7.5.1	0			K00371	map00910,map01120,map02020
16	COG,ENOG	NODE_601030_length_259_cov_1.406863_1_259_+	narH	Respiratory nitrate reductase beta C-terminal	8.8e-34	149.1	Pseudomonas aeruginosa group	EC:1.7.5.1	0			K00371	map00910,map01120,map02020
17	COG,ENOG	NODE_552504_length_334_cov_1.376344_1_334_+	narH	Respiratory nitrate reductase beta C-terminal	5e-53	213.4	Pseudomonas aeruginosa group	EC:1.7.5.1	0			K00371	map00910,map01120,map02020
18	COG,ENOG	NODE_35_length_116788_cov_55.923826_20207_21745_-	narH	nitrate reductase beta subunit	0	1075.8	Gammaproteobacteria	EC:1.7.5.1	0			K00371	map00910,map01120,map02020
18	COG,ENOG	NODE_2547_length_8311_cov_15.154554_8202_8311_-	narH	nitrate reductase beta subunit	0.00057	48.1	Gammaproteobacteria	EC:1.7.5.1	0			K00371	map00910,map01120,map02020
18	COG,ENOG	NODE_4015_length_6298_cov_33.300657_4767_6298_+	narH	nitrate reductase beta subunit	1.50E-310	1071.2	Gammaproteobacteria	EC:1.7.5.1	9	P:GO:0019645; C:GO:0031235; P:GO:0042126; C:GO:0044799; F:GO:0008940; F:GO:0051538; F:GO:0051539; F:GO:0009055; P:GO:0006974	P:anaerobic electron transport chain; P:cellular response to DNA damage stimulus; F:electron transfer activity; P:nitrate metabolic process; C:intrinsic component of the cytoplasmic side of the plasma membrane; F:3 iron, 4 sulfur cluster binding; F:4 iron, 4 sulfur cluster binding; C:NarGHI complex; F:nitrate reductase activity	K00371	map00910,map01120,map02020
18	COG,ENOG	NODE_11015_length_3348_cov_26.408442_1_623_+	narH	nitrate reductase beta subunit	8.8e-110	402.9	Gammaproteobacteria	EC:1.7.5.1	9	P:GO:0019645; C:GO:0031235; P:GO:0042126; C:GO:0044799; F:GO:0008940; F:GO:0051538; F:GO:0051539; F:GO:0009055; P:GO:0006974	P:anaerobic electron transport chain; P:cellular response to DNA damage stimulus; F:electron transfer activity; P:nitrate metabolic process; C:intrinsic component of the cytoplasmic side of the plasma membrane; F:3 iron, 4 sulfur cluster binding; F:4 iron, 4 sulfur cluster binding; C:NarGHI complex; F:nitrate reductase activity	K00371	map00910,map01120,map02020
18	COG,ENOG	NODE_12697_length_3066_cov_20.914314_1_445_-	narH	nitrate reductase beta subunit	2e-87	328.2	Gammaproteobacteria	EC:1.7.5.1	9	P:GO:0019645; C:GO:0031235; P:GO:0042126; C:GO:0044799; F:GO:0008940; F:GO:0051538; F:GO:0051539; F:GO:0009055; P:GO:0006974	P:anaerobic electron transport chain; P:cellular response to DNA damage stimulus; F:electron transfer activity; P:nitrate metabolic process; C:intrinsic component of the cytoplasmic side of the plasma membrane; F:3 iron, 4 sulfur cluster binding; F:4 iron, 4 sulfur cluster binding; C:NarGHI complex; F:nitrate reductase activity	K00371	map00910,map01120,map02020
18	COG,ENOG	NODE_146727_length_688_cov_1.661927_1_688_+	narH	nitrate reductase beta subunit	1.1e-121	442.6	Gammaproteobacteria	EC:1.7.5.1	0			K00371	map00910,map01120,map02020
18	COG,ENOG	NODE_152407_length_673_cov_1.854369_1_673_+	narH	nitrate reductase beta subunit	3.6e-136	490.7	Gammaproteobacteria	EC:1.7.5.1	9	P:GO:0019645; C:GO:0031235; P:GO:0042126; C:GO:0044799; F:GO:0008940; F:GO:0051538; F:GO:0051539; F:GO:0009055; P:GO:0006974	P:anaerobic electron transport chain; P:cellular response to DNA damage stimulus; F:electron transfer activity; P:nitrate metabolic process; C:intrinsic component of the cytoplasmic side of the plasma membrane; F:3 iron, 4 sulfur cluster binding; F:4 iron, 4 sulfur cluster binding; C:NarGHI complex; F:nitrate reductase activity	K00371	map00910,map01120,map02020
18	COG,ENOG	NODE_578322_length_341_cov_1.178322_1_69_+	narH	nitrate reductase beta subunit	0.0013	47	Gammaproteobacteria	EC:1.7.5.1	0			K00371	map00910,map01120,map02020
19	COG,ENOG	NODE_67_length_73984_cov_34.888799_52496_54034_+	narH	nitrate reductase beta subunit	0	1075.8	Gammaproteobacteria	EC:1.7.5.1	0			K00371	map00910,map01120,map02020
19	COG,ENOG	NODE_449758_length_350_cov_2.898305_1_350_+	narH	nitrate reductase beta subunit	3.8e-54	217.2	Gammaproteobacteria	EC:1.7.5.1	0			K00371	map00910,map01120,map02020
19	COG,ENOG	NODE_656755_length_290_cov_1.408511_1_202_+	narH	nitrate reductase beta subunit	2.9e-30	137.1	Gammaproteobacteria	EC:1.7.5.1	9	P:GO:0019645; C:GO:0031235; P:GO:0042126; C:GO:0044799; F:GO:0008940; F:GO:0051538; F:GO:0051539; F:GO:0009055; P:GO:0006974	P:anaerobic electron transport chain; P:cellular response to DNA damage stimulus; F:electron transfer activity; P:nitrate metabolic process; C:intrinsic component of the cytoplasmic side of the plasma membrane; F:3 iron, 4 sulfur cluster binding; F:4 iron, 4 sulfur cluster binding; C:NarGHI complex; F:nitrate reductase activity	K00371	map00910,map01120,map02020
22	COG,ENOG	NODE_441446_length_433_cov_1.010582_1_433_+	narH	Nitrate reductase beta subunit	1.1e-77	295.8	Pseudomonas stutzeri group	EC:1.7.5.1	0			K00371	map00910,map01120,map02020
23	COG,ENOG	NODE_356_length_31196_cov_25.877043_10475_12013_-	narH	nitrate reductase beta subunit	0	1075.8	Gammaproteobacteria	EC:1.7.5.1	0			K00371	map00910,map01120,map02020
24	COG,ENOG	NODE_31538_length_1769_cov_7.137106_883_1769_-	narH	nitrate reductase beta subunit	2e-163	581.6	Gammaproteobacteria	EC:1.7.5.1	0			K00371	map00910,map01120,map02020
25	COG,ENOG	NODE_45981_length_1414_cov_4.699043_528_1414_-	narH	nitrate reductase beta subunit	7.3e-166	589.7	Gammaproteobacteria	EC:1.7.5.1	0			K00371	map00910,map01120,map02020
26	COG,ENOG	NODE_213405_length_596_cov_1.504621_3_596_-	narH	nitrate reductase beta subunit	3.1e-64	251.5	Gammaproteobacteria	EC:1.7.5.1	1	C:GO:0042597	C:periplasmic space	K00371,K16965,K17048,K17051	map00642,map00910,map00920,map01100,map01120,map01220,map02020
27	COG,ENOG	NODE_998523_length_267_cov_1.245283_1_267_+	narH	nitrate reductase beta subunit	2.4e-43	181	Gammaproteobacteria	EC:1.7.5.1	0			K00371	map00910,map01120,map02020
28	COG,ENOG	NODE_2706_length_13458_cov_18.492576_1_110_+	narH	nitrate reductase beta subunit	0.00057	48.1	Gammaproteobacteria	EC:1.7.5.1	0			K00371	map00910,map01120,map02020
29	COG,ENOG	NODE_4984_length_8811_cov_70.343993_5472_7010_+	narH	nitrate reductase beta subunit	2e-307	1060.8	Gammaproteobacteria	EC:1.7.5.1	0			K00371	map00910,map01120,map02020
29	COG,ENOG	NODE_9450_length_5524_cov_5.429695_1_1207_+	narH	nitrate reductase beta subunit	2.6e-238	830.9	Gammaproteobacteria	EC:1.7.5.1	9	P:GO:0019645; C:GO:0031235; P:GO:0042126; C:GO:0044799; F:GO:0008940; F:GO:0051538; F:GO:0051539; F:GO:0009055; P:GO:0006974	P:anaerobic electron transport chain; P:cellular response to DNA damage stimulus; F:electron transfer activity; P:nitrate metabolic process; C:intrinsic component of the cytoplasmic side of the plasma membrane; F:3 iron, 4 sulfur cluster binding; F:4 iron, 4 sulfur cluster binding; C:NarGHI complex; F:nitrate reductase activity	K00371	map00910,map01120,map02020
30	COG,ENOG	NODE_20629_length_3177_cov_5.221012_1_336_-	narH	nitrate reductase beta subunit	6.9e-64	249.6	Gammaproteobacteria	EC:1.7.5.1	9	P:GO:0019645; C:GO:0031235; P:GO:0042126; C:GO:0044799; F:GO:0008940; F:GO:0051538; F:GO:0051539; F:GO:0009055; P:GO:0006974	P:anaerobic electron transport chain; P:cellular response to DNA damage stimulus; F:electron transfer activity; P:nitrate metabolic process; C:intrinsic component of the cytoplasmic side of the plasma membrane; F:3 iron, 4 sulfur cluster binding; F:4 iron, 4 sulfur cluster binding; C:NarGHI complex; F:nitrate reductase activity	K00371	map00910,map01120,map02020
30	COG,ENOG	NODE_167640_length_838_cov_2.446999_1_394_-	narH	nitrate reductase beta subunit	1.7e-61	241.9	Gammaproteobacteria	EC:1.7.5.1	0			K00371	map00910,map01120,map02020

## Sheet: Pseudomonas napA
Sample	Type	Query ID	Gene Name	EggNOG Description	E-Value	Bit-Score	Best Tax-Level	EC Codes	#GO	GOs	GO Names	KEGG KO	KEGG Pathway
1	COG,ENOG	NODE_241101_length_385_cov_1.445455_1_385_-	napA	Catalytic subunit of the nitrate reductase (NAP). Only expressed at high levels during aerobic growth. NapAB complex receives electrons from the membrane-anchored tetraheme protein NapC. Essential function for nitrate assimilation and may have a role in anaerobic metabolism	5e-55	220.3	Pseudomonas aeruginosa group		3	F:GO:0003954; F:GO:0051536; P:GO:0008152	F:iron-sulfur cluster binding; P:metabolic process; F:NADH dehydrogenase activity	K02567	map00910,map01120
1	COG,ENOG	NODE_344526_length_320_cov_1.735849_180_320_-	napA	Catalytic subunit of the nitrate reductase (NAP). Only expressed at high levels during aerobic growth. NapAB complex receives electrons from the membrane-anchored tetraheme protein NapC. Essential function for nitrate assimilation and may have a role in anaerobic metabolism	1.8e-15	87.4	Pseudomonas stutzeri group		3	F:GO:0003954; F:GO:0051536; P:GO:0008152	F:iron-sulfur cluster binding; P:metabolic process; F:NADH dehydrogenase activity	K02567	map00910,map01120
1	COG,ENOG	NODE_728754_length_237_cov_0.994505_1_237_+	napA	Catalytic subunit of the nitrate reductase (NAP). Only expressed at high levels during aerobic growth. NapAB complex receives electrons from the membrane-anchored tetraheme protein NapC. Essential function for nitrate assimilation and may have a role in anaerobic metabolism	3.8e-37	160.2	Pseudomonas aeruginosa group		3	F:GO:0003954; F:GO:0051536; P:GO:0008152	F:iron-sulfur cluster binding; P:metabolic process; F:NADH dehydrogenase activity	K02567	map00910,map01120
1	COG,ENOG	NODE_790773_length_229_cov_1.103448_1_229_-	napA	Catalytic subunit of the nitrate reductase (NAP). Only expressed at high levels during aerobic growth. NapAB complex receives electrons from the membrane-anchored tetraheme protein NapC. Essential function for nitrate assimilation and may have a role in anaerobic metabolism	1.7e-29	134.8	Pseudomonas aeruginosa group		3	F:GO:0003954; F:GO:0051536; P:GO:0008152	F:iron-sulfur cluster binding; P:metabolic process; F:NADH dehydrogenase activity	K02567	map00910,map01120
1	COG,ENOG	NODE_857851_length_221_cov_1.150602_1_221_-	napG	Belongs to the prokaryotic molybdopterin-containing oxidoreductase family	4.3e-13	80.1	Pseudomonas aeruginosa group	EC:1.17.1.9; EC:1.8.5.6	0			K00122,K00123,K02567,K02572,K02573,K03616,K21307	map00630,map00680,map00910,map00920,map01100,map01120,map01200
2	COG,ENOG	NODE_13279_length_2884_cov_2.326264_1_1956_+	napA	Catalytic subunit of the nitrate reductase (NAP). Only expressed at high levels during aerobic growth. NapAB complex receives electrons from the membrane-anchored tetraheme protein NapC. Essential function for nitrate assimilation and may have a role in anaerobic metabolism	0	1281.9	Gammaproteobacteria		3	F:GO:0003954; F:GO:0051536; P:GO:0008152	F:iron-sulfur cluster binding; P:metabolic process; F:NADH dehydrogenase activity	K02567	map00910,map01120
2	COG,ENOG	NODE_296932_length_489_cov_2.808756_1_489_+	napA	Catalytic subunit of the nitrate reductase (NAP). Only expressed at high levels during aerobic growth. NapAB complex receives electrons from the membrane-anchored tetraheme protein NapC. Essential function for nitrate assimilation and may have a role in anaerobic metabolism	6.3e-87	326.6	Gammaproteobacteria		3	F:GO:0003954; F:GO:0051536; P:GO:0008152	F:iron-sulfur cluster binding; P:metabolic process; F:NADH dehydrogenase activity	K02567	map00910,map01120
2	COG,ENOG	NODE_376855_length_434_cov_2.448549_205_434_+	napA	Catalytic subunit of the nitrate reductase (NAP). Only expressed at high levels during aerobic growth. NapAB complex receives electrons from the membrane-anchored tetraheme protein NapC. Essential function for nitrate assimilation and may have a role in anaerobic metabolism	2.3e-31	141	Gammaproteobacteria		3	F:GO:0003954; F:GO:0051536; P:GO:0008152	F:iron-sulfur cluster binding; P:metabolic process; F:NADH dehydrogenase activity	K02567	map00910,map01120
3	COG,ENOG	NODE_786_length_22072_cov_7.290503_1159_3663_+	napA	Catalytic subunit of the nitrate reductase (NAP). Only expressed at high levels during aerobic growth. NapAB complex receives electrons from the membrane-anchored tetraheme protein NapC. Essential function for nitrate assimilation and may have a role in anaerobic metabolism	0	1681.4	Gammaproteobacteria		3	F:GO:0003954; F:GO:0051536; P:GO:0008152	F:iron-sulfur cluster binding; P:metabolic process; F:NADH dehydrogenase activity	K02567	map00910,map01120
3	COG,ENOG	NODE_6789_length_4508_cov_27.050528_1105_3609_-	napA	Catalytic subunit of the nitrate reductase (NAP). Only expressed at high levels during aerobic growth. NapAB complex receives electrons from the membrane-anchored tetraheme protein NapC. Essential function for nitrate assimilation and may have a role in anaerobic metabolism	0	1645.2	Gammaproteobacteria		3	F:GO:0003954; F:GO:0051536; P:GO:0008152	F:iron-sulfur cluster binding; P:metabolic process; F:NADH dehydrogenase activity	K02567	map00910,map01120
4	COG,ENOG	NODE_172290_length_550_cov_1.759596_1_550_-	napA	Catalytic subunit of the nitrate reductase (NAP). Only expressed at high levels during aerobic growth. NapAB complex receives electrons from the membrane-anchored tetraheme protein NapC. Essential function for nitrate assimilation and may have a role in anaerobic metabolism	2.2e-96	358.2	Pseudomonas stutzeri group		3	F:GO:0003954; F:GO:0051536; P:GO:0008152	F:iron-sulfur cluster binding; P:metabolic process; F:NADH dehydrogenase activity	K02567	map00910,map01120
4	COG,ENOG	NODE_321295_length_406_cov_2.250712_1_406_+	napA	Catalytic subunit of the nitrate reductase (NAP). Only expressed at high levels during aerobic growth. NapAB complex receives electrons from the membrane-anchored tetraheme protein NapC. Essential function for nitrate assimilation and may have a role in anaerobic metabolism	1.2e-70	272.3	Pseudomonas stutzeri group		3	F:GO:0003954; F:GO:0051536; P:GO:0008152	F:iron-sulfur cluster binding; P:metabolic process; F:NADH dehydrogenase activity	K02567	map00910,map01120
4	COG,ENOG	NODE_586536_length_307_cov_1.277778_1_307_-	napA	Catalytic subunit of the nitrate reductase (NAP). Only expressed at high levels during aerobic growth. NapAB complex receives electrons from the membrane-anchored tetraheme protein NapC. Essential function for nitrate assimilation and may have a role in anaerobic metabolism	2.2e-50	204.5	Pseudomonas stutzeri group		3	F:GO:0003954; F:GO:0051536; P:GO:0008152	F:iron-sulfur cluster binding; P:metabolic process; F:NADH dehydrogenase activity	K02567	map00910,map01120
4	COG,ENOG	NODE_883709_length_259_cov_2.019608_1_259_-	napA	Catalytic subunit of the nitrate reductase (NAP). Only expressed at high levels during aerobic growth. NapAB complex receives electrons from the membrane-anchored tetraheme protein NapC. Essential function for nitrate assimilation and may have a role in anaerobic metabolism	1.8e-43	181.4	Pseudomonas stutzeri group		3	F:GO:0003954; F:GO:0051536; P:GO:0008152	F:iron-sulfur cluster binding; P:metabolic process; F:NADH dehydrogenase activity	K02567	map00910,map01120
4	COG,ENOG	NODE_899070_length_258_cov_1.817734_1_258_+	napA	Catalytic subunit of the nitrate reductase (NAP). Only expressed at high levels during aerobic growth. NapAB complex receives electrons from the membrane-anchored tetraheme protein NapC. Essential function for nitrate assimilation and may have a role in anaerobic metabolism	2.2e-43	181	Pseudomonas stutzeri group		3	F:GO:0003954; F:GO:0051536; P:GO:0008152	F:iron-sulfur cluster binding; P:metabolic process; F:NADH dehydrogenase activity	K02567	map00910,map01120
4	COG,ENOG	NODE_1136622_length_243_cov_1.010638_1_243_-	napA	Catalytic subunit of the nitrate reductase (NAP). Only expressed at high levels during aerobic growth. NapAB complex receives electrons from the membrane-anchored tetraheme protein NapC. Essential function for nitrate assimilation and may have a role in anaerobic metabolism	2.6e-35	154.1	Pseudomonas aeruginosa group		3	F:GO:0003954; F:GO:0051536; P:GO:0008152	F:iron-sulfur cluster binding; P:metabolic process; F:NADH dehydrogenase activity	K02567	map00910,map01120
5	COG,ENOG	NODE_4522_length_4616_cov_6.046700_1208_3712_-	napA	Catalytic subunit of the nitrate reductase (NAP). Only expressed at high levels during aerobic growth. NapAB complex receives electrons from the membrane-anchored tetraheme protein NapC. Essential function for nitrate assimilation and may have a role in anaerobic metabolism	0	1644	Gammaproteobacteria		3	F:GO:0003954; F:GO:0051536; P:GO:0008152	F:iron-sulfur cluster binding; P:metabolic process; F:NADH dehydrogenase activity	K02567	map00910,map01120
5	COG,ENOG	NODE_545156_length_293_cov_1.205882_1_293_-	napA	Catalytic subunit of the nitrate reductase (NAP). Only expressed at high levels during aerobic growth. NapAB complex receives electrons from the membrane-anchored tetraheme protein NapC. Essential function for nitrate assimilation and may have a role in anaerobic metabolism	6.4e-50	203	Gammaproteobacteria		3	F:GO:0003954; F:GO:0051536; P:GO:0008152	F:iron-sulfur cluster binding; P:metabolic process; F:NADH dehydrogenase activity	K02567	map00910,map01120
6	COG,ENOG	NODE_418278_length_390_cov_1.420896_1_390_+	napA	Catalytic subunit of the nitrate reductase (NAP). Only expressed at high levels during aerobic growth. NapAB complex receives electrons from the membrane-anchored tetraheme protein NapC. Essential function for nitrate assimilation and may have a role in anaerobic metabolism	5.3e-65	253.4	Pseudomonas aeruginosa group		3	F:GO:0003954; F:GO:0051536; P:GO:0008152	F:iron-sulfur cluster binding; P:metabolic process; F:NADH dehydrogenase activity	K02567	map00910,map01120
6	COG,ENOG	NODE_516442_length_354_cov_1.280936_1_354_+	napA	Catalytic subunit of the nitrate reductase (NAP). Only expressed at high levels during aerobic growth. NapAB complex receives electrons from the membrane-anchored tetraheme protein NapC. Essential function for nitrate assimilation and may have a role in anaerobic metabolism	3.8e-56	223.8	Pseudomonas aeruginosa group		3	F:GO:0003954; F:GO:0051536; P:GO:0008152	F:iron-sulfur cluster binding; P:metabolic process; F:NADH dehydrogenase activity	K02567	map00910,map01120
6	COG,ENOG	NODE_605860_length_329_cov_1.080292_1_329_-	napA	Catalytic subunit of the nitrate reductase (NAP). Only expressed at high levels during aerobic growth. NapAB complex receives electrons from the membrane-anchored tetraheme protein NapC. Essential function for nitrate assimilation and may have a role in anaerobic metabolism	1.3e-48	198.7	Pseudomonas aeruginosa group		3	F:GO:0003954; F:GO:0051536; P:GO:0008152	F:iron-sulfur cluster binding; P:metabolic process; F:NADH dehydrogenase activity	K02567	map00910,map01120
7	COG,ENOG	NODE_838458_length_266_cov_0.905213_130_266_+	napA	Catalytic subunit of the nitrate reductase (NAP). Only expressed at high levels during aerobic growth. NapAB complex receives electrons from the membrane-anchored tetraheme protein NapC. Essential function for nitrate assimilation and may have a role in anaerobic metabolism	4.5e-14	82.8	Pseudomonas aeruginosa group		3	F:GO:0003954; F:GO:0051536; P:GO:0008152	F:iron-sulfur cluster binding; P:metabolic process; F:NADH dehydrogenase activity	K02567	map00910,map01120
8	COG,ENOG	NODE_823229_length_292_cov_1.915612_1_292_-	napA	Catalytic subunit of the nitrate reductase (NAP). Only expressed at high levels during aerobic growth. NapAB complex receives electrons from the membrane-anchored tetraheme protein NapC. Essential function for nitrate assimilation and may have a role in anaerobic metabolism	8e-47	192.6	Pseudomonas aeruginosa group		3	F:GO:0003954; F:GO:0051536; P:GO:0008152	F:iron-sulfur cluster binding; P:metabolic process; F:NADH dehydrogenase activity	K02567	map00910,map01120
9	COG,ENOG	NODE_1389317_length_245_cov_2.010526_1_245_-	napA	Catalytic subunit of the nitrate reductase (NAP). Only expressed at high levels during aerobic growth. NapAB complex receives electrons from the membrane-anchored tetraheme protein NapC. Essential function for nitrate assimilation and may have a role in anaerobic metabolism	1.9e-33	147.9	Gammaproteobacteria		3	F:GO:0003954; F:GO:0051536; P:GO:0008152	F:iron-sulfur cluster binding; P:metabolic process; F:NADH dehydrogenase activity	K02567	map00910,map01120
10	COG,ENOG	NODE_793562_length_302_cov_1.506073_1_302_-	napA	Catalytic subunit of the nitrate reductase (NAP). Only expressed at high levels during aerobic growth. NapAB complex receives electrons from the membrane-anchored tetraheme protein NapC. Essential function for nitrate assimilation and may have a role in anaerobic metabolism	1.7e-33	148.3	Gammaproteobacteria		7	C:GO:0009325; C:GO:0030288; F:GO:0003954; F:GO:0008940; F:GO:0051539; P:GO:0009061; F:GO:0030151	P:anaerobic respiration; F:NADH dehydrogenase activity; F:4 iron, 4 sulfur cluster binding; F:molybdenum ion binding; F:nitrate reductase activity; C:nitrate reductase complex; C:outer membrane-bounded periplasmic space	K02567	map00910,map01120
11	COG,ENOG	NODE_500950_length_404_cov_1.429799_181_404_-	napA	Belongs to the prokaryotic molybdopterin-containing oxidoreductase family	2.2e-28	131	Pseudomonas fluorescens group		3	F:GO:0003954; F:GO:0051536; P:GO:0008152	F:iron-sulfur cluster binding; P:metabolic process; F:NADH dehydrogenase activity	K02567	map00910,map01120
11	COG,ENOG	NODE_867439_length_304_cov_1.156627_1_304_+	napA	Catalytic subunit of the nitrate reductase (NAP). Only expressed at high levels during aerobic growth. NapAB complex receives electrons from the membrane-anchored tetraheme protein NapC. Essential function for nitrate assimilation and may have a role in anaerobic metabolism	1.3e-47	195.3	Pseudomonas stutzeri group		3	F:GO:0003954; F:GO:0051536; P:GO:0008152	F:iron-sulfur cluster binding; P:metabolic process; F:NADH dehydrogenase activity	K02567	map00910,map01120
12	COG,ENOG	NODE_1012493_length_231_cov_1.630682_154_231_+	napA	Catalytic subunit of the nitrate reductase (NAP). Only expressed at high levels during aerobic growth. NapAB complex receives electrons from the membrane-anchored tetraheme protein NapC. Essential function for nitrate assimilation and may have a role in anaerobic metabolism	0.013	43.9	Gammaproteobacteria		3	F:GO:0003954; F:GO:0051536; P:GO:0008152	F:iron-sulfur cluster binding; P:metabolic process; F:NADH dehydrogenase activity	K02567	map00910,map01120
12	COG,ENOG	NODE_1048056_length_228_cov_2.208092_1_228_-	napA	Catalytic subunit of the nitrate reductase (NAP). Only expressed at high levels during aerobic growth. NapAB complex receives electrons from the membrane-anchored tetraheme protein NapC. Essential function for nitrate assimilation and may have a role in anaerobic metabolism	9.3e-32	142.1	Gammaproteobacteria		3	F:GO:0003954; F:GO:0051536; P:GO:0008152	F:iron-sulfur cluster binding; P:metabolic process; F:NADH dehydrogenase activity	K02567	map00910,map01120
13	COG,ENOG	NODE_10243_length_3333_cov_4.670226_2239_3333_-	napA	Catalytic subunit of the nitrate reductase (NAP). Only expressed at high levels during aerobic growth. NapAB complex receives electrons from the membrane-anchored tetraheme protein NapC. Essential function for nitrate assimilation and may have a role in anaerobic metabolism	1.8e-203	714.9	Gammaproteobacteria		3	F:GO:0003954; F:GO:0051536; P:GO:0008152	F:iron-sulfur cluster binding; P:metabolic process; F:NADH dehydrogenase activity	K02567	map00910,map01120
13	COG,ENOG	NODE_17690_length_2391_cov_3.509846_1_1561_-	napA	Catalytic subunit of the nitrate reductase (NAP). Only expressed at high levels during aerobic growth. NapAB complex receives electrons from the membrane-anchored tetraheme protein NapC. Essential function for nitrate assimilation and may have a role in anaerobic metabolism	3.3e-294	1016.9	Gammaproteobacteria		3	F:GO:0003954; F:GO:0051536; P:GO:0008152	F:iron-sulfur cluster binding; P:metabolic process; F:NADH dehydrogenase activity	K02567	map00910,map01120
15	COG,ENOG	NODE_327_length_41446_cov_13.914909_26276_28669_+	napA	Catalytic subunit of the nitrate reductase (NAP). Only expressed at high levels during aerobic growth. NapAB complex receives electrons from the membrane-anchored tetraheme protein NapC. Essential function for nitrate assimilation and may have a role in anaerobic metabolism	0	1623.6	Pseudomonas aeruginosa group		3	F:GO:0003954; F:GO:0051536; P:GO:0008152	F:iron-sulfur cluster binding; P:metabolic process; F:NADH dehydrogenase activity	K02567	map00910,map01120
16	COG,ENOG	NODE_14823_length_1901_cov_4.060130_1_1901_+	napA	Catalytic subunit of the nitrate reductase (NAP). Only expressed at high levels during aerobic growth. NapAB complex receives electrons from the membrane-anchored tetraheme protein NapC. Essential function for nitrate assimilation and may have a role in anaerobic metabolism	0	1241.5	Gammaproteobacteria		3	F:GO:0003954; F:GO:0051536; P:GO:0008152	F:iron-sulfur cluster binding; P:metabolic process; F:NADH dehydrogenase activity	K02567	map00910,map01120
16	COG,ENOG	NODE_20964_length_1504_cov_5.885438_1_637_-	napA	Catalytic subunit of the nitrate reductase (NAP). Only expressed at high levels during aerobic growth. NapAB complex receives electrons from the membrane-anchored tetraheme protein NapC. Essential function for nitrate assimilation and may have a role in anaerobic metabolism	1.9e-115	421.8	Gammaproteobacteria		3	F:GO:0003954; F:GO:0051536; P:GO:0008152	F:iron-sulfur cluster binding; P:metabolic process; F:NADH dehydrogenase activity	K02567	map00910,map01120
16	COG,ENOG	NODE_24989_length_1339_cov_6.482866_1208_1339_-	napA	Catalytic subunit of the nitrate reductase (NAP). Only expressed at high levels during aerobic growth. NapAB complex receives electrons from the membrane-anchored tetraheme protein NapC. Essential function for nitrate assimilation and may have a role in anaerobic metabolism	2.5e-14	83.6	Gammaproteobacteria		3	F:GO:0003954; F:GO:0051536; P:GO:0008152	F:iron-sulfur cluster binding; P:metabolic process; F:NADH dehydrogenase activity	K02567	map00910,map01120
16	COG,ENOG	NODE_608807_length_258_cov_3.123153_1_258_-	napA	Catalytic subunit of the nitrate reductase (NAP). Only expressed at high levels during aerobic growth. NapAB complex receives electrons from the membrane-anchored tetraheme protein NapC. Essential function for nitrate assimilation and may have a role in anaerobic metabolism	1.2e-39	168.7	Gammaproteobacteria		3	F:GO:0003954; F:GO:0051536; P:GO:0008152	F:iron-sulfur cluster binding; P:metabolic process; F:NADH dehydrogenase activity	K02567	map00910,map01120
17	COG,ENOG	NODE_145931_length_647_cov_2.118243_1_647_-	napA	Catalytic subunit of the nitrate reductase (NAP). Only expressed at high levels during aerobic growth. NapAB complex receives electrons from the membrane-anchored tetraheme protein NapC. Essential function for nitrate assimilation and may have a role in anaerobic metabolism	1.6e-114	418.7	Gammaproteobacteria		3	F:GO:0003954; F:GO:0051536; P:GO:0008152	F:iron-sulfur cluster binding; P:metabolic process; F:NADH dehydrogenase activity	K02567	map00910,map01120
17	COG,ENOG	NODE_817288_length_272_cov_2.354839_1_272_+	napA	Catalytic subunit of the nitrate reductase (NAP). Only expressed at high levels during aerobic growth. NapAB complex receives electrons from the membrane-anchored tetraheme protein NapC. Essential function for nitrate assimilation and may have a role in anaerobic metabolism	3.7e-44	183.7	Gammaproteobacteria		3	F:GO:0003954; F:GO:0051536; P:GO:0008152	F:iron-sulfur cluster binding; P:metabolic process; F:NADH dehydrogenase activity	K02567	map00910,map01120
17	COG,ENOG	NODE_829557_length_270_cov_1.772093_1_270_+	napA	Catalytic subunit of the nitrate reductase (NAP). Only expressed at high levels during aerobic growth. NapAB complex receives electrons from the membrane-anchored tetraheme protein NapC. Essential function for nitrate assimilation and may have a role in anaerobic metabolism	7.6e-39	166	Gammaproteobacteria		3	F:GO:0003954; F:GO:0051536; P:GO:0008152	F:iron-sulfur cluster binding; P:metabolic process; F:NADH dehydrogenase activity	K02567	map00910,map01120
17	COG,ENOG	NODE_1084240_length_251_cov_0.974490_1_251_-	napA	Catalytic subunit of the nitrate reductase (NAP). Only expressed at high levels during aerobic growth. NapAB complex receives electrons from the membrane-anchored tetraheme protein NapC. Essential function for nitrate assimilation and may have a role in anaerobic metabolism	1.1e-39	168.7	Gammaproteobacteria		3	F:GO:0003954; F:GO:0051536; P:GO:0008152	F:iron-sulfur cluster binding; P:metabolic process; F:NADH dehydrogenase activity	K02567	map00910,map01120
21	COG,ENOG	NODE_466223_length_377_cov_1.459627_1_377_-	napA	Catalytic subunit of the nitrate reductase (NAP). Only expressed at high levels during aerobic growth. NapAB complex receives electrons from the membrane-anchored tetraheme protein NapC. Essential function for nitrate assimilation and may have a role in anaerobic metabolism	2.9e-63	247.7	Pseudomonas aeruginosa group		3	F:GO:0003954; F:GO:0051536; P:GO:0008152	F:iron-sulfur cluster binding; P:metabolic process; F:NADH dehydrogenase activity	K02567	map00910,map01120
22	COG,ENOG	NODE_651731_length_322_cov_0.966292_1_322_-	napA	Catalytic subunit of the nitrate reductase (NAP). Only expressed at high levels during aerobic growth. NapAB complex receives electrons from the membrane-anchored tetraheme protein NapC. Essential function for nitrate assimilation and may have a role in anaerobic metabolism	4.3e-44	183.7	Pseudomonas stutzeri group		3	F:GO:0003954; F:GO:0051536; P:GO:0008152	F:iron-sulfur cluster binding; P:metabolic process; F:NADH dehydrogenase activity	K02567	map00910,map01120
23	COG,ENOG	NODE_457075_length_348_cov_1.303754_81_348_+	napA	Catalytic subunit of the nitrate reductase (NAP). Only expressed at high levels during aerobic growth. NapAB complex receives electrons from the membrane-anchored tetraheme protein NapC. Essential function for nitrate assimilation and may have a role in anaerobic metabolism	7.2e-40	169.5	Gammaproteobacteria		3	F:GO:0003954; F:GO:0051536; P:GO:0008152	F:iron-sulfur cluster binding; P:metabolic process; F:NADH dehydrogenase activity	K02567	map00910,map01120
25	COG,ENOG	NODE_577680_length_310_cov_1.486275_1_310_-	napA	Catalytic subunit of the nitrate reductase (NAP). Only expressed at high levels during aerobic growth. NapAB complex receives electrons from the membrane-anchored tetraheme protein NapC. Essential function for nitrate assimilation and may have a role in anaerobic metabolism	1.3e-44	185.3	Gammaproteobacteria		3	F:GO:0003954; F:GO:0051536; P:GO:0008152	F:iron-sulfur cluster binding; P:metabolic process; F:NADH dehydrogenase activity	K02567	map00910,map01120
25	COG,ENOG	NODE_907059_length_256_cov_0.950249_1_256_+	napA	Catalytic subunit of the nitrate reductase (NAP). Only expressed at high levels during aerobic growth. NapAB complex receives electrons from the membrane-anchored tetraheme protein NapC. Essential function for nitrate assimilation and may have a role in anaerobic metabolism	1.4e-33	148.3	Gammaproteobacteria		3	F:GO:0003954; F:GO:0051536; P:GO:0008152	F:iron-sulfur cluster binding; P:metabolic process; F:NADH dehydrogenase activity	K02567	map00910,map01120
28	COG,ENOG	NODE_1868331_length_217_cov_1.185185_1_217_-	napA	Catalytic subunit of the nitrate reductase (NAP). Only expressed at high levels during aerobic growth. NapAB complex receives electrons from the membrane-anchored tetraheme protein NapC. Essential function for nitrate assimilation and may have a role in anaerobic metabolism	5.8e-28	129.4	Pseudomonas stutzeri group		3	F:GO:0003954; F:GO:0051536; P:GO:0008152	F:iron-sulfur cluster binding; P:metabolic process; F:NADH dehydrogenase activity	K02567	map00910,map01120
28	COG,ENOG	NODE_814341_length_297_cov_1.185950_1_297_-	napA	Catalytic subunit of the nitrate reductase (NAP). Only expressed at high levels during aerobic growth. NapAB complex receives electrons from the membrane-anchored tetraheme protein NapC. Essential function for nitrate assimilation and may have a role in anaerobic metabolism	1.7e-50	204.9	Gammaproteobacteria		3	F:GO:0003954; F:GO:0051536; P:GO:0008152	F:iron-sulfur cluster binding; P:metabolic process; F:NADH dehydrogenase activity	K02567	map00910,map01120
29	COG,ENOG	NODE_499903_length_459_cov_1.801980_148_459_+	napA	Catalytic subunit of the nitrate reductase (NAP). Only expressed at high levels during aerobic growth. NapAB complex receives electrons from the membrane-anchored tetraheme protein NapC. Essential function for nitrate assimilation and may have a role in anaerobic metabolism	2.2e-48	198	Pseudomonas aeruginosa group		3	F:GO:0003954; F:GO:0051536; P:GO:0008152	F:iron-sulfur cluster binding; P:metabolic process; F:NADH dehydrogenase activity	K02567	map00910,map01120

[truncated: 6 more sheets: Pseudomonas napB, Pseudomonas nirK, Pseudomonas nirS, Pseudomonas norB, Pseudomonas norC, Pseudomonas nosZ]
